# Supplementary material for: Ethyl 23-benzyl-8,11,14-trioxa-23,28,29-triaza­penta­cyclo­[19.7.1.02,7.015,20.022,27]nona­cosa-2,4,6,15(20),16,18,21,26-octa­ene-26-carboxyl­ate
Source: Acta Crystallogr Sect E Struct Rep Online. 2013 Mar 23;69(Pt 4):o565–6. doi: 10.1107/S1600536813007241 (PMC3629615; doi:10.1107/S1600536813007241)
Supplement: Supplementary file 1 [file e-69-0o565-sup1.cif]

##############################################################################
#                                                                            #
# This CIF contains the data in a paper accepted for publication in          #
# Acta Crystallographica Section E. It conforms to the requirements of       #
# Notes for Authors for Acta Crystallographica Section E, and has been       #
# peer reviewed under the auspices of the IUCr Commission on Journals.       #
#                                                                            #
# Full details of the Crystallographic Information File format               #
# are given in the paper "The Crystallographic Information File (CIF):       #
# a New Standard Archive File for Crystallography" by S. R. Hall, F. H.      #
# Allen and I. D. Brown [Acta Cryst. (1991), A47, 655-685].                  #
#                                                                            #
# The current version of the core CIF dictionary is obtainable from          #
# ftp://ftp.iucr.org/pub/cif_core.dic.                                       #
#                                                                            #
# Software is freely available for graphical display of the structure(s)     #
# in this CIF. For information consult the CIF software page                 #
# http://www.iucr.org/resources/cif/software.                                #
#                                                                            #
# This file may be used for bona fide research purposes within the           #
# scientific community so long as proper attribution is given to the journal # 
# article from which it was obtained.                                        #
#                                                                            #
##############################################################################
data_global
_audit_creation_method     'from SHELXL97 CIF and IUCr SHELXL97-template'
_journal_date_recd_electronic     2013-03-13
_journal_date_accepted     2013-03-16
_journal_name_full     'Acta Crystallographica, Section E'
_journal_year     2013
_journal_volume     69
_journal_issue      4
_journal_page_first     o565
_journal_page_last     o566
_journal_paper_category     QO
_journal_paper_doi     10.1107/S1600536813007241
_journal_coeditor_code     CV5393
_publ_contact_author_name     'Truong Hong Hieu'
_publ_contact_author_address
;
Department of Chemistry, Vietnam National University,
144 Xuan Thuy, Cau Giay, Hanoi, Vietnam
;
_publ_contact_author_email     'thh1101@yahoo.com'
_publ_contact_author_fax     '+844-37-54-74-29'
_publ_contact_author_phone     '+844-37-54-70-15'
_publ_section_title
;\
Ethyl
23-benzyl-8,11,14-trioxa-23,28,29-triazapentacyclo[19.7.1.0^2,7^.0^15,\
20^.0^22,27^]nonacosa-2,4,6,15(20),16,18,21,26-octaene-26-carboxylate
;
loop_
    _publ_author_name
    _publ_author_footnote
    _publ_author_address
    'Truong Hong Hieu' .
;
Department of Chemistry, Vietnam National University,
144 Xuan Thuy, Cau Giay, Hanoi, Vietnam
;
    'Le Tuan Anh' .
;
Department of Chemistry, Vietnam National University,
144 Xuan Thuy, Cau Giay, Hanoi, Vietnam
;
    'Anatoly T. Soldatenkov' .
;
Organic Chemistry Department, Russian Peoples Friendship University,
Miklukho-Maklaya St. 6, Moscow 117198, Russia
;
    'Vasily G. Vasil'ev' .
;
Organic Chemistry Department, Russian Peoples Friendship University,
Miklukho-Maklaya St. 6, Moscow 117198, Russia
;
    'Victor N. Khrustalev' .
;
X-Ray Structural Centre,
A.N. Nesmeyanov Institute of Organoelement Compounds,
Russian Academy of Sciences,
28 Vavilov St., B-334, Moscow 119991, Russian Federation
;
_publ_section_synopsis     .
data_I
_audit_creation_method     SHELXL-97
_chemical_name_systematic
;\
Ethyl 23-benzyl-8,11,14-trioxa-23,28,29-\
triazapentacyclo[19.7.1.0^2,7^.0^15,20^.0^22,27^]nonacosa-\
2,4,6,15(20),16,18,21,26-octaene-26-carboxylate
;
_chemical_name_common     ?
_chemical_formula_moiety     'C33 H35 N3 O5'
_chemical_formula_sum     'C33 H35 N3 O5'
_chemical_formula_iupac     'C33 H35 N3 O5'
_chemical_formula_weight     553.64
_chemical_melting_point     ?
_symmetry_cell_setting     monoclinic
_symmetry_space_group_name_H-M     'P 21'
_symmetry_space_group_name_Hall     'P 2yb'
loop_
    _symmetry_equiv_pos_as_xyz
    'x, y, z'
    '-x, y+1/2, -z'
_cell_length_a     10.5304(5)
_cell_length_b     12.6363(5)
_cell_length_c     10.7246(5)
_cell_angle_alpha     90.00
_cell_angle_beta     92.8650(10)
_cell_angle_gamma     90.00
_cell_volume     1425.29(11)
_cell_formula_units_Z     2
_cell_measurement_reflns_used     5715
_cell_measurement_theta_min     2.49
_cell_measurement_theta_max     31.76
_cell_measurement_temperature     100(2)
_exptl_crystal_description     prism
_exptl_crystal_colour     yellow
_exptl_crystal_size_max     0.30
_exptl_crystal_size_mid     0.24
_exptl_crystal_size_min     0.21
_exptl_crystal_density_diffrn     1.290
_exptl_crystal_density_meas     ?
_exptl_crystal_density_method     'not measured'
_exptl_crystal_F_000     588
_exptl_absorpt_coefficient_mu     0.087
_exptl_absorpt_correction_type     multi-scan
_exptl_absorpt_process_details     '(<i>SADABS</i>; Sheldrick, 2003)'
_exptl_absorpt_correction_T_min     0.974
_exptl_absorpt_correction_T_max     0.982
_exptl_special_details
;
;
_diffrn_ambient_temperature     100(2)
_diffrn_radiation_type     MoK\a
_diffrn_radiation_wavelength     0.71073
_diffrn_radiation_source     'fine-focus sealed tube'
_diffrn_radiation_monochromator     graphite
_diffrn_measurement_device_type     'Bruker APEXII CCD'
_diffrn_measurement_method     '\f and \w scans'
_diffrn_detector_area_resol_mean     ?
_diffrn_reflns_number     18837
_diffrn_reflns_av_R_equivalents     0.0266
_diffrn_reflns_av_sigmaI/netI     0.0378
_diffrn_reflns_theta_min     1.90
_diffrn_reflns_theta_max     30.00
_diffrn_reflns_theta_full     30.00
_diffrn_measured_fraction_theta_max     1.000
_diffrn_measured_fraction_theta_full     1.000
_diffrn_reflns_limit_h_min     -14
_diffrn_reflns_limit_h_max     14
_diffrn_reflns_limit_k_min     -17
_diffrn_reflns_limit_k_max     17
_diffrn_reflns_limit_l_min     -15
_diffrn_reflns_limit_l_max     15
_refine_special_details
;
Refinement of <i>F</i>^2^ against ALL reflections. The weighted <i>R</i>-factor
<i>wR</i> and goodness of fit <i>S</i> are based on <i>F</i>^2^, conventional
<i>R</i>-factors <i>R</i> are based on <i>F</i>, with <i>F</i> set to zero for
negative <i>F</i>^2^. The threshold expression of <i>F</i>^2^ >
\s(<i>F</i>^2^) is used only for calculating <i>R</i>-factors(gt) <i>etc</i>.
and is not relevant to the choice of reflections for refinement.
<i>R</i>-factors based on <i>F</i>^2^ are statistically about twice as large
as those based on <i>F</i>, and <i>R</i>- factors based on ALL data will be
even larger.
;
_reflns_number_total     8289
_reflns_number_gt     6878
_reflns_threshold_expression     I>2\s(I)
_refine_ls_structure_factor_coef     Fsqd
_refine_ls_matrix_type     full
_refine_ls_R_factor_all     0.0520
_refine_ls_R_factor_gt     0.0403
_refine_ls_wR_factor_gt     0.0887
_refine_ls_wR_factor_ref     0.0937
_refine_ls_goodness_of_fit_ref     1.000
_refine_ls_restrained_S_all     1.000
_refine_ls_number_reflns     8289
_refine_ls_number_parameters     377
_refine_ls_number_restraints     1
_refine_ls_hydrogen_treatment     mixed
_refine_ls_weighting_scheme     calc
_refine_ls_weighting_details
          'calc w=1/[\s^2^(Fo^2^)+(0.0431P)^2^+0.123P] where P=(Fo^2^+2Fc^2^)/3'
_atom_sites_solution_hydrogens     difmap
_atom_sites_solution_primary     direct
_atom_sites_solution_secondary     difmap
_refine_ls_shift/su_max     0.000
_refine_ls_shift/su_mean     0.000
_refine_diff_density_max     0.230
_refine_diff_density_min     -0.184
_refine_ls_extinction_method     none
_refine_ls_extinction_coef     ?
loop_
    _atom_type_symbol
    _atom_type_description
    _atom_type_scat_dispersion_real
    _atom_type_scat_dispersion_imag
    _atom_type_scat_source
    'C' 'C' 0.0033 0.0016
                         'International Tables Vol C Tables 4.2.6.8 and 6.1.1.4'
    'H' 'H' 0.0000 0.0000
                         'International Tables Vol C Tables 4.2.6.8 and 6.1.1.4'
    'N' 'N' 0.0061 0.0033
                         'International Tables Vol C Tables 4.2.6.8 and 6.1.1.4'
    'O' 'O' 0.0106 0.0060
                         'International Tables Vol C Tables 4.2.6.8 and 6.1.1.4'
_computing_data_collection     '<i>APEX2</i> (Bruker, 2005)'
_computing_cell_refinement     '<i>SAINT</i> (Bruker, 2001)'
_computing_data_reduction     '<i>SAINT</i> (Bruker, 2001)'
_computing_structure_solution     '<i>SHELXTL</i> (Sheldrick, 2008)'
_computing_structure_refinement     '<i>SHELXTL</i> (Sheldrick, 2008)'
_computing_molecular_graphics     '<i>SHELXTL</i> (Sheldrick, 2008)'
_computing_publication_material     '<i>SHELXTL</i> (Sheldrick, 2008)'
loop_
    _atom_site_type_symbol
    _atom_site_label
    _atom_site_fract_x
    _atom_site_fract_y
    _atom_site_fract_z
    _atom_site_U_iso_or_equiv
    _atom_site_adp_type
    _atom_site_calc_flag
    _atom_site_refinement_flags
    _atom_site_occupancy
    _atom_site_symmetry_multiplicity
    _atom_site_disorder_assembly
    _atom_site_disorder_group
    C C1 0.22606(12) 0.22945(12) 0.85547(12) 0.0266(3) Uani d . 1 1 . .
    H H1 0.1992 0.2950 0.8090 0.032 Uiso calc R 1 1 . .
    C C2 0.16248(12) 0.22544(12) 0.97887(12) 0.0271(3) Uani d . 1 1 . .
    C C3 0.13663(14) 0.13054(13) 1.03713(13) 0.0310(3) Uani d . 1 1 . .
    H H3 0.1570 0.0660 0.9974 0.037 Uiso calc R 1 1 . .
    C C4 0.08137(14) 0.12737(14) 1.15267(14) 0.0347(3) Uani d . 1 1 . .
    H H4 0.0644 0.0615 1.1912 0.042 Uiso calc R 1 1 . .
    C C5 0.05172(14) 0.22147(15) 1.21021(14) 0.0376(3) Uani d . 1 1 . .
    H H5 0.0148 0.2200 1.2892 0.045 Uiso calc R 1 1 . .
    C C6 0.07508(15) 0.31771(14) 1.15432(14) 0.0365(3) Uani d . 1 1 . .
    H H6 0.0533 0.3819 1.1942 0.044 Uiso calc R 1 1 . .
    C C7 0.13097(13) 0.31993(13) 1.03861(13) 0.0312(3) Uani d . 1 1 . .
    O O8 0.15789(13) 0.41119(10) 0.97691(11) 0.0441(3) Uani d . 1 1 . .
    C C9 0.16598(16) 0.50775(12) 1.04698(14) 0.0360(3) Uani d . 1 1 . .
    H H9A 0.2106 0.4957 1.1292 0.043 Uiso calc R 1 1 . .
    H H9B 0.0799 0.5356 1.0607 0.043 Uiso calc R 1 1 . .
    C C10 0.23872(16) 0.58408(13) 0.97119(14) 0.0367(3) Uani d . 1 1 . .
    H H10A 0.2017 0.5874 0.8846 0.044 Uiso calc R 1 1 . .
    H H10B 0.2362 0.6558 1.0081 0.044 Uiso calc R 1 1 . .
    O O11 0.36498(10) 0.54650(9) 0.97231(10) 0.0380(3) Uani d . 1 1 . .
    C C12 0.43821(16) 0.59053(13) 0.87902(14) 0.0372(3) Uani d . 1 1 . .
    H H12A 0.4594 0.6651 0.8995 0.045 Uiso calc R 1 1 . .
    H H12B 0.3899 0.5889 0.7975 0.045 Uiso calc R 1 1 . .
    C C13 0.55719(15) 0.52654(12) 0.87280(14) 0.0338(3) Uani d . 1 1 . .
    H H13A 0.6134 0.5571 0.8108 0.041 Uiso calc R 1 1 . .
    H H13B 0.6039 0.5252 0.9552 0.041 Uiso calc R 1 1 . .
    O O14 0.51863(10) 0.42183(9) 0.83650(11) 0.0372(2) Uani d . 1 1 . .
    C C15 0.61093(14) 0.35024(12) 0.81031(13) 0.0298(3) Uani d . 1 1 . .
    C C16 0.74063(14) 0.37340(13) 0.81731(15) 0.0361(3) Uani d . 1 1 . .
    H H16 0.7694 0.4404 0.8472 0.043 Uiso calc R 1 1 . .
    C C17 0.82748(14) 0.29860(14) 0.78062(15) 0.0388(4) Uani d . 1 1 . .
    H H17 0.9156 0.3150 0.7847 0.047 Uiso calc R 1 1 . .
    C C18 0.78697(14) 0.20051(13) 0.73815(15) 0.0367(4) Uani d . 1 1 . .
    H H18 0.8465 0.1499 0.7114 0.044 Uiso calc R 1 1 . .
    C C19 0.65764(14) 0.17656(13) 0.73505(14) 0.0325(3) Uani d . 1 1 . .
    H H19 0.6300 0.1085 0.7075 0.039 Uiso calc R 1 1 . .
    C C20 0.56790(13) 0.25002(12) 0.77133(12) 0.0273(3) Uani d . 1 1 . .
    C C21 0.43077(12) 0.22008(12) 0.76601(12) 0.0269(3) Uani d . 1 1 . .
    C C22 0.37341(13) 0.17558(12) 0.66288(13) 0.0272(3) Uani d . 1 1 . .
    C C23 0.24979(13) 0.12495(11) 0.66886(12) 0.0255(3) Uani d . 1 1 . .
    N N24 0.19281(12) 0.13681(10) 0.78031(11) 0.0289(3) Uani d . 1 1 . .
    H H24 0.1137(17) 0.1140(14) 0.7817(16) 0.035 Uiso d . 1 1 . .
    N N25 0.36503(11) 0.22816(11) 0.87544(11) 0.0278(2) Uani d . 1 1 . .
    H H25 0.3951(16) 0.2792(14) 0.9247(16) 0.033 Uiso d . 1 1 . .
    N N1' 0.43614(11) 0.17458(10) 0.54726(10) 0.0272(2) Uani d . 1 1 . .
    C C4' 0.20023(13) 0.06475(12) 0.57082(12) 0.0280(3) Uani d . 1 1 . .
    C C5' 0.27720(14) 0.04519(14) 0.45751(13) 0.0353(3) Uani d . 1 1 . .
    H H5A 0.2425 0.0885 0.3869 0.042 Uiso calc R 1 1 . .
    H H5B 0.2699 -0.0302 0.4331 0.042 Uiso calc R 1 1 . .
    C C6' 0.41709(14) 0.07292(12) 0.48401(13) 0.0306(3) Uani d . 1 1 . .
    H H6A 0.4575 0.0165 0.5364 0.037 Uiso calc R 1 1 . .
    H H6B 0.4602 0.0747 0.4041 0.037 Uiso calc R 1 1 . .
    C C7' 0.39864(15) 0.26627(13) 0.46972(15) 0.0357(3) Uani d . 1 1 . .
    H H7A 0.3881 0.3282 0.5248 0.043 Uiso calc R 1 1 . .
    H H7B 0.3151 0.2514 0.4269 0.043 Uiso calc R 1 1 . .
    C C8' 0.49217(14) 0.29427(11) 0.37288(13) 0.0301(3) Uani d . 1 1 . .
    C C9' 0.44865(17) 0.34402(13) 0.26331(15) 0.0399(4) Uani d . 1 1 . .
    H H9 0.3599 0.3525 0.2462 0.048 Uiso calc R 1 1 . .
    C C10' 0.5333(2) 0.38131(15) 0.17872(17) 0.0510(5) Uani d . 1 1 . .
    H H10 0.5024 0.4164 0.1049 0.061 Uiso calc R 1 1 . .
    C C11' 0.6611(2) 0.36766(15) 0.20134(18) 0.0542(5) Uani d . 1 1 . .
    H H11 0.7189 0.3930 0.1431 0.065 Uiso calc R 1 1 . .
    C C12' 0.70637(18) 0.31703(15) 0.30879(18) 0.0474(4) Uani d . 1 1 . .
    H H12 0.7952 0.3070 0.3239 0.057 Uiso calc R 1 1 . .
    C C13' 0.62174(15) 0.28063(13) 0.39512(15) 0.0366(3) Uani d . 1 1 . .
    H H13 0.6531 0.2464 0.4693 0.044 Uiso calc R 1 1 . .
    C C14' 0.07571(14) 0.01805(12) 0.57658(13) 0.0298(3) Uani d . 1 1 . .
    O O1' 0.00688(10) 0.02090(9) 0.66562(9) 0.0342(2) Uani d . 1 1 . .
    O O2' 0.03869(11) -0.03237(11) 0.46902(11) 0.0452(3) Uani d . 1 1 . .
    C C15' -0.08813(17) -0.07689(17) 0.46202(18) 0.0507(5) Uani d . 1 1 . .
    H H15A -0.1111 -0.1000 0.5462 0.061 Uiso calc R 1 1 . .
    H H15B -0.0901 -0.1397 0.4068 0.061 Uiso calc R 1 1 . .
    C C16' -0.1818(2) 0.0022(2) 0.4129(3) 0.0858(9) Uani d . 1 1 . .
    H H16A -0.2654 -0.0313 0.4006 0.129 Uiso calc R 1 1 . .
    H H16B -0.1548 0.0298 0.3330 0.129 Uiso calc R 1 1 . .
    H H16C -0.1871 0.0605 0.4727 0.129 Uiso calc R 1 1 . .
loop_
    _atom_site_aniso_label
    _atom_site_aniso_U_11
    _atom_site_aniso_U_22
    _atom_site_aniso_U_33
    _atom_site_aniso_U_12
    _atom_site_aniso_U_13
    _atom_site_aniso_U_23
    C1 0.0254(6) 0.0334(7) 0.0211(6) 0.0014(6) 0.0027(5) -0.0038(5)
    C2 0.0213(6) 0.0390(7) 0.0210(6) 0.0017(6) 0.0012(5) -0.0044(6)
    C3 0.0274(7) 0.0388(8) 0.0271(7) 0.0060(6) 0.0032(5) -0.0015(6)
    C4 0.0281(7) 0.0466(9) 0.0299(7) 0.0044(6) 0.0053(6) 0.0039(6)
    C5 0.0307(7) 0.0566(10) 0.0262(7) 0.0022(7) 0.0087(5) -0.0027(7)
    C6 0.0354(8) 0.0456(9) 0.0295(7) 0.0015(7) 0.0089(6) -0.0103(7)
    C7 0.0298(7) 0.0385(8) 0.0257(7) -0.0007(6) 0.0045(5) -0.0063(6)
    O8 0.0656(8) 0.0368(6) 0.0311(6) -0.0050(6) 0.0139(5) -0.0102(5)
    C9 0.0405(8) 0.0359(8) 0.0317(7) 0.0062(6) 0.0044(6) -0.0091(6)
    C10 0.0431(9) 0.0337(8) 0.0329(8) 0.0110(7) -0.0015(6) -0.0025(6)
    O11 0.0395(6) 0.0419(6) 0.0330(5) 0.0087(5) 0.0049(5) 0.0092(5)
    C12 0.0484(9) 0.0305(7) 0.0327(8) 0.0005(7) 0.0014(7) 0.0052(6)
    C13 0.0386(8) 0.0323(8) 0.0306(7) -0.0076(6) 0.0026(6) 0.0011(6)
    O14 0.0305(5) 0.0331(6) 0.0484(7) -0.0034(4) 0.0060(5) -0.0088(5)
    C15 0.0286(7) 0.0345(7) 0.0267(7) -0.0018(6) 0.0049(5) 0.0024(5)
    C16 0.0315(8) 0.0398(9) 0.0370(8) -0.0073(6) 0.0027(6) 0.0032(7)
    C17 0.0251(7) 0.0517(10) 0.0399(8) -0.0032(7) 0.0043(6) 0.0146(7)
    C18 0.0283(7) 0.0469(10) 0.0353(8) 0.0096(6) 0.0059(6) 0.0089(7)
    C19 0.0322(7) 0.0368(8) 0.0288(7) 0.0029(6) 0.0035(6) 0.0033(6)
    C20 0.0252(6) 0.0358(8) 0.0211(6) -0.0013(5) 0.0034(5) 0.0027(5)
    C21 0.0244(6) 0.0309(7) 0.0257(6) -0.0001(6) 0.0046(5) -0.0027(6)
    C22 0.0266(7) 0.0336(7) 0.0220(6) -0.0012(6) 0.0070(5) -0.0004(5)
    C23 0.0260(6) 0.0287(7) 0.0220(6) 0.0024(5) 0.0026(5) -0.0005(5)
    N24 0.0261(6) 0.0375(7) 0.0237(5) -0.0049(5) 0.0061(5) -0.0066(5)
    N25 0.0242(5) 0.0367(6) 0.0229(5) -0.0029(5) 0.0039(4) -0.0067(5)
    N1' 0.0292(6) 0.0331(6) 0.0197(5) 0.0018(5) 0.0057(4) 0.0014(4)
    C4' 0.0285(7) 0.0341(8) 0.0216(6) 0.0000(6) 0.0020(5) -0.0031(5)
    C5' 0.0343(8) 0.0487(9) 0.0230(6) -0.0027(7) 0.0043(6) -0.0086(6)
    C6' 0.0305(7) 0.0380(8) 0.0236(6) 0.0027(6) 0.0058(5) -0.0037(6)
    C7' 0.0349(8) 0.0405(8) 0.0323(7) 0.0109(6) 0.0092(6) 0.0078(6)
    C8' 0.0372(8) 0.0272(7) 0.0265(7) 0.0017(6) 0.0064(6) 0.0013(5)
    C9' 0.0499(9) 0.0385(9) 0.0311(7) 0.0039(7) 0.0001(7) 0.0061(6)
    C10' 0.0774(14) 0.0410(10) 0.0352(9) -0.0028(9) 0.0092(9) 0.0128(7)
    C11' 0.0757(14) 0.0426(10) 0.0466(10) -0.0157(9) 0.0262(10) 0.0039(8)
    C12' 0.0409(9) 0.0468(10) 0.0555(10) -0.0095(8) 0.0138(8) -0.0014(9)
    C13' 0.0377(8) 0.0378(8) 0.0346(8) 0.0006(6) 0.0047(6) 0.0034(6)
    C14' 0.0307(7) 0.0312(7) 0.0273(7) -0.0001(6) -0.0015(5) -0.0019(6)
    O1' 0.0327(5) 0.0388(6) 0.0314(5) -0.0058(4) 0.0052(4) -0.0018(4)
    O2' 0.0381(6) 0.0640(8) 0.0335(6) -0.0157(6) 0.0017(5) -0.0158(5)
    C15' 0.0457(10) 0.0629(12) 0.0430(10) -0.0233(9) -0.0026(8) -0.0109(9)
    C16' 0.0484(12) 0.113(2) 0.0931(19) -0.0321(13) -0.0237(12) 0.0484(17)
_geom_special_details
;
All e.s.d.'s (except the e.s.d. in the dihedral angle between two l.s. planes)
are estimated using the full covariance matrix. The cell e.s.d.'s are taken
into account individually in the estimation of e.s.d.'s in distances, angles
and torsion angles; correlations between e.s.d.'s in cell parameters are only
used when they are defined by crystal symmetry. An approximate (isotropic)
treatment of cell e.s.d.'s is used for estimating e.s.d.'s involving l.s.
planes.
;
loop_
    _geom_bond_atom_site_label_1
    _geom_bond_atom_site_label_2
    _geom_bond_site_symmetry_2
    _geom_bond_distance
    _geom_bond_publ_flag
    C1 N24 . 1.4542(18) ?
    C1 N25 . 1.4685(17) ?
    C1 C2 . 1.5135(17) ?
    C1 H1 . 1.0000 ?
    C2 C3 . 1.386(2) ?
    C2 C7 . 1.403(2) ?
    C3 C4 . 1.396(2) ?
    C3 H3 . 0.9500 ?
    C4 C5 . 1.383(2) ?
    C4 H4 . 0.9500 ?
    C5 C6 . 1.383(3) ?
    C5 H5 . 0.9500 ?
    C6 C7 . 1.400(2) ?
    C6 H6 . 0.9500 ?
    C7 O8 . 1.366(2) ?
    O8 C9 . 1.4334(18) ?
    C9 C10 . 1.497(2) ?
    C9 H9A . 0.9900 ?
    C9 H9B . 0.9900 ?
    C10 O11 . 1.4114(19) ?
    C10 H10A . 0.9900 ?
    C10 H10B . 0.9900 ?
    O11 C12 . 1.4079(18) ?
    C12 C13 . 1.495(2) ?
    C12 H12A . 0.9900 ?
    C12 H12B . 0.9900 ?
    C13 O14 . 1.4322(18) ?
    C13 H13A . 0.9900 ?
    C13 H13B . 0.9900 ?
    O14 C15 . 1.3672(18) ?
    C15 C16 . 1.395(2) ?
    C15 C20 . 1.402(2) ?
    C16 C17 . 1.386(2) ?
    C16 H16 . 0.9500 ?
    C17 C18 . 1.381(2) ?
    C17 H17 . 0.9500 ?
    C18 C19 . 1.394(2) ?
    C18 H18 . 0.9500 ?
    C19 C20 . 1.394(2) ?
    C19 H19 . 0.9500 ?
    C20 C21 . 1.4912(18) ?
    C21 C22 . 1.3556(19) ?
    C21 N25 . 1.3957(16) ?
    C22 N1' . 1.4338(17) ?
    C22 C23 . 1.4548(19) ?
    C23 N24 . 1.3721(17) ?
    C23 C4' . 1.3790(19) ?
    N24 H24 . 0.882(18) ?
    N25 H25 . 0.883(18) ?
    N1' C6' . 1.4620(19) ?
    N1' C7' . 1.4687(19) ?
    C4' C14' . 1.442(2) ?
    C4' C5' . 1.5144(19) ?
    C5' C6' . 1.527(2) ?
    C5' H5A . 0.9900 ?
    C5' H5B . 0.9900 ?
    C6' H6A . 0.9900 ?
    C6' H6B . 0.9900 ?
    C7' C8' . 1.509(2) ?
    C7' H7A . 0.9900 ?
    C7' H7B . 0.9900 ?
    C8' C13' . 1.384(2) ?
    C8' C9' . 1.390(2) ?
    C9' C10' . 1.386(2) ?
    C9' H9 . 0.9500 ?
    C10' C11' . 1.367(3) ?
    C10' H10 . 0.9500 ?
    C11' C12' . 1.382(3) ?
    C11' H11 . 0.9500 ?
    C12' C13' . 1.395(2) ?
    C12' H12 . 0.9500 ?
    C13' H13 . 0.9500 ?
    C14' O1' . 1.2279(17) ?
    C14' O2' . 1.3578(17) ?
    O2' C15' . 1.448(2) ?
    C15' C16' . 1.482(3) ?
    C15' H15A . 0.9900 ?
    C15' H15B . 0.9900 ?
    C16' H16A . 0.9800 ?
    C16' H16B . 0.9800 ?
    C16' H16C . 0.9800 ?
loop_
    _geom_angle_atom_site_label_1
    _geom_angle_atom_site_label_2
    _geom_angle_atom_site_label_3
    _geom_angle_site_symmetry_1
    _geom_angle_site_symmetry_3
    _geom_angle
    _geom_angle_publ_flag
    N24 C1 N25 . . 106.41(11) ?
    N24 C1 C2 . . 110.67(12) ?
    N25 C1 C2 . . 110.68(11) ?
    N24 C1 H1 . . 109.7 ?
    N25 C1 H1 . . 109.7 ?
    C2 C1 H1 . . 109.7 ?
    C3 C2 C7 . . 118.32(12) ?
    C3 C2 C1 . . 121.92(13) ?
    C7 C2 C1 . . 119.74(13) ?
    C2 C3 C4 . . 121.69(14) ?
    C2 C3 H3 . . 119.2 ?
    C4 C3 H3 . . 119.2 ?
    C5 C4 C3 . . 119.02(15) ?
    C5 C4 H4 . . 120.5 ?
    C3 C4 H4 . . 120.5 ?
    C4 C5 C6 . . 120.91(13) ?
    C4 C5 H5 . . 119.5 ?
    C6 C5 H5 . . 119.5 ?
    C5 C6 C7 . . 119.57(14) ?
    C5 C6 H6 . . 120.2 ?
    C7 C6 H6 . . 120.2 ?
    O8 C7 C6 . . 123.56(14) ?
    O8 C7 C2 . . 115.95(12) ?
    C6 C7 C2 . . 120.49(14) ?
    C7 O8 C9 . . 118.22(11) ?
    O8 C9 C10 . . 106.41(12) ?
    O8 C9 H9A . . 110.4 ?
    C10 C9 H9A . . 110.4 ?
    O8 C9 H9B . . 110.4 ?
    C10 C9 H9B . . 110.4 ?
    H9A C9 H9B . . 108.6 ?
    O11 C10 C9 . . 106.62(12) ?
    O11 C10 H10A . . 110.4 ?
    C9 C10 H10A . . 110.4 ?
    O11 C10 H10B . . 110.4 ?
    C9 C10 H10B . . 110.4 ?
    H10A C10 H10B . . 108.6 ?
    C12 O11 C10 . . 114.21(12) ?
    O11 C12 C13 . . 107.93(12) ?
    O11 C12 H12A . . 110.1 ?
    C13 C12 H12A . . 110.1 ?
    O11 C12 H12B . . 110.1 ?
    C13 C12 H12B . . 110.1 ?
    H12A C12 H12B . . 108.4 ?
    O14 C13 C12 . . 106.55(12) ?
    O14 C13 H13A . . 110.4 ?
    C12 C13 H13A . . 110.4 ?
    O14 C13 H13B . . 110.4 ?
    C12 C13 H13B . . 110.4 ?
    H13A C13 H13B . . 108.6 ?
    C15 O14 C13 . . 118.19(12) ?
    O14 C15 C16 . . 123.66(14) ?
    O14 C15 C20 . . 115.89(12) ?
    C16 C15 C20 . . 120.43(14) ?
    C17 C16 C15 . . 119.99(15) ?
    C17 C16 H16 . . 120.0 ?
    C15 C16 H16 . . 120.0 ?
    C18 C17 C16 . . 120.57(14) ?
    C18 C17 H17 . . 119.7 ?
    C16 C17 H17 . . 119.7 ?
    C17 C18 C19 . . 119.21(14) ?
    C17 C18 H18 . . 120.4 ?
    C19 C18 H18 . . 120.4 ?
    C20 C19 C18 . . 121.60(15) ?
    C20 C19 H19 . . 119.2 ?
    C18 C19 H19 . . 119.2 ?
    C19 C20 C15 . . 118.12(13) ?
    C19 C20 C21 . . 119.28(13) ?
    C15 C20 C21 . . 122.59(12) ?
    C22 C21 N25 . . 119.80(12) ?
    C22 C21 C20 . . 121.84(12) ?
    N25 C21 C20 . . 117.99(11) ?
    C21 C22 N1' . . 120.23(12) ?
    C21 C22 C23 . . 120.64(12) ?
    N1' C22 C23 . . 119.09(12) ?
    N24 C23 C4' . . 123.99(12) ?
    N24 C23 C22 . . 114.94(12) ?
    C4' C23 C22 . . 120.95(12) ?
    C23 N24 C1 . . 117.85(12) ?
    C23 N24 H24 . . 115.7(11) ?
    C1 N24 H24 . . 117.0(11) ?
    C21 N25 C1 . . 114.25(11) ?
    C21 N25 H25 . . 112.2(11) ?
    C1 N25 H25 . . 113.9(11) ?
    C22 N1' C6' . . 110.52(11) ?
    C22 N1' C7' . . 111.12(11) ?
    C6' N1' C7' . . 113.80(11) ?
    C23 C4' C14' . . 120.22(12) ?
    C23 C4' C5' . . 120.30(12) ?
    C14' C4' C5' . . 119.46(12) ?
    C4' C5' C6' . . 111.30(11) ?
    C4' C5' H5A . . 109.4 ?
    C6' C5' H5A . . 109.4 ?
    C4' C5' H5B . . 109.4 ?
    C6' C5' H5B . . 109.4 ?
    H5A C5' H5B . . 108.0 ?
    N1' C6' C5' . . 113.37(12) ?
    N1' C6' H6A . . 108.9 ?
    C5' C6' H6A . . 108.9 ?
    N1' C6' H6B . . 108.9 ?
    C5' C6' H6B . . 108.9 ?
    H6A C6' H6B . . 107.7 ?
    N1' C7' C8' . . 114.11(12) ?
    N1' C7' H7A . . 108.7 ?
    C8' C7' H7A . . 108.7 ?
    N1' C7' H7B . . 108.7 ?
    C8' C7' H7B . . 108.7 ?
    H7A C7' H7B . . 107.6 ?
    C13' C8' C9' . . 118.85(14) ?
    C13' C8' C7' . . 121.60(13) ?
    C9' C8' C7' . . 119.27(14) ?
    C10' C9' C8' . . 120.77(16) ?
    C10' C9' H9 . . 119.6 ?
    C8' C9' H9 . . 119.6 ?
    C11' C10' C9' . . 120.05(17) ?
    C11' C10' H10 . . 120.0 ?
    C9' C10' H10 . . 120.0 ?
    C10' C11' C12' . . 120.14(16) ?
    C10' C11' H11 . . 119.9 ?
    C12' C11' H11 . . 119.9 ?
    C11' C12' C13' . . 120.06(17) ?
    C11' C12' H12 . . 120.0 ?
    C13' C12' H12 . . 120.0 ?
    C8' C13' C12' . . 120.10(15) ?
    C8' C13' H13 . . 119.9 ?
    C12' C13' H13 . . 119.9 ?
    O1' C14' O2' . . 121.26(13) ?
    O1' C14' C4' . . 126.49(13) ?
    O2' C14' C4' . . 112.25(12) ?
    C14' O2' C15' . . 116.83(12) ?
    O2' C15' C16' . . 110.61(17) ?
    O2' C15' H15A . . 109.5 ?
    C16' C15' H15A . . 109.5 ?
    O2' C15' H15B . . 109.5 ?
    C16' C15' H15B . . 109.5 ?
    H15A C15' H15B . . 108.1 ?
    C15' C16' H16A . . 109.5 ?
    C15' C16' H16B . . 109.5 ?
    H16A C16' H16B . . 109.5 ?
    C15' C16' H16C . . 109.5 ?
    H16A C16' H16C . . 109.5 ?
    H16B C16' H16C . . 109.5 ?
loop_
    _geom_torsion_atom_site_label_1
    _geom_torsion_atom_site_label_2
    _geom_torsion_atom_site_label_3
    _geom_torsion_atom_site_label_4
    _geom_torsion_site_symmetry_1
    _geom_torsion_site_symmetry_2
    _geom_torsion_site_symmetry_3
    _geom_torsion_site_symmetry_4
    _geom_torsion
    _geom_torsion_publ_flag
    N24 C1 C2 C3 . . . . 30.99(17) ?
    N25 C1 C2 C3 . . . . -86.73(16) ?
    N24 C1 C2 C7 . . . . -150.56(13) ?
    N25 C1 C2 C7 . . . . 91.72(15) ?
    C7 C2 C3 C4 . . . . -0.4(2) ?
    C1 C2 C3 C4 . . . . 178.09(13) ?
    C2 C3 C4 C5 . . . . 0.0(2) ?
    C3 C4 C5 C6 . . . . 0.6(2) ?
    C4 C5 C6 C7 . . . . -0.8(2) ?
    C5 C6 C7 O8 . . . . -179.74(15) ?
    C5 C6 C7 C2 . . . . 0.4(2) ?
    C3 C2 C7 O8 . . . . -179.70(13) ?
    C1 C2 C7 O8 . . . . 1.80(18) ?
    C3 C2 C7 C6 . . . . 0.1(2) ?
    C1 C2 C7 C6 . . . . -178.37(13) ?
    C6 C7 O8 C9 . . . . 19.4(2) ?
    C2 C7 O8 C9 . . . . -160.75(13) ?
    C7 O8 C9 C10 . . . . 160.67(13) ?
    O8 C9 C10 O11 . . . . -68.86(15) ?
    C9 C10 O11 C12 . . . . 163.21(13) ?
    C10 O11 C12 C13 . . . . -167.25(13) ?
    O11 C12 C13 O14 . . . . 62.76(15) ?
    C12 C13 O14 C15 . . . . 172.76(12) ?
    C13 O14 C15 C16 . . . . 0.2(2) ?
    C13 O14 C15 C20 . . . . -177.99(12) ?
    O14 C15 C16 C17 . . . . -175.38(15) ?
    C20 C15 C16 C17 . . . . 2.7(2) ?
    C15 C16 C17 C18 . . . . -0.7(2) ?
    C16 C17 C18 C19 . . . . -1.4(2) ?
    C17 C18 C19 C20 . . . . 1.4(2) ?
    C18 C19 C20 C15 . . . . 0.7(2) ?
    C18 C19 C20 C21 . . . . 179.96(13) ?
    O14 C15 C20 C19 . . . . 175.56(13) ?
    C16 C15 C20 C19 . . . . -2.7(2) ?
    O14 C15 C20 C21 . . . . -3.7(2) ?
    C16 C15 C20 C21 . . . . 178.04(13) ?
    C19 C20 C21 C22 . . . . -49.5(2) ?
    C15 C20 C21 C22 . . . . 129.79(16) ?
    C19 C20 C21 N25 . . . . 123.54(15) ?
    C15 C20 C21 N25 . . . . -57.19(19) ?
    N25 C21 C22 N1' . . . . 174.95(13) ?
    C20 C21 C22 N1' . . . . -12.2(2) ?
    N25 C21 C22 C23 . . . . -7.3(2) ?
    C20 C21 C22 C23 . . . . 165.62(13) ?
    C21 C22 C23 N24 . . . . 6.9(2) ?
    N1' C22 C23 N24 . . . . -175.27(12) ?
    C21 C22 C23 C4' . . . . -169.29(14) ?
    N1' C22 C23 C4' . . . . 8.5(2) ?
    C4' C23 N24 C1 . . . . -157.44(13) ?
    C22 C23 N24 C1 . . . . 26.47(18) ?
    N25 C1 N24 C23 . . . . -55.37(16) ?
    C2 C1 N24 C23 . . . . -175.67(12) ?
    C22 C21 N25 C1 . . . . -24.73(19) ?
    C20 C21 N25 C1 . . . . 162.10(13) ?
    N24 C1 N25 C21 . . . . 53.10(16) ?
    C2 C1 N25 C21 . . . . 173.39(12) ?
    C21 C22 N1' C6' . . . . 139.13(14) ?
    C23 C22 N1' C6' . . . . -38.69(17) ?
    C21 C22 N1' C7' . . . . -93.54(16) ?
    C23 C22 N1' C7' . . . . 88.65(16) ?
    N24 C23 C4' C14' . . . . 6.2(2) ?
    C22 C23 C4' C14' . . . . -177.91(13) ?
    N24 C23 C4' C5' . . . . -172.46(14) ?
    C22 C23 C4' C5' . . . . 3.4(2) ?
    C23 C4' C5' C6' . . . . 15.1(2) ?
    C14' C4' C5' C6' . . . . -163.57(13) ?
    C22 N1' C6' C5' . . . . 57.81(15) ?
    C7' N1' C6' C5' . . . . -68.03(15) ?
    C4' C5' C6' N1' . . . . -46.07(17) ?
    C22 N1' C7' C8' . . . . 158.26(13) ?
    C6' N1' C7' C8' . . . . -76.22(16) ?
    N1' C7' C8' C13' . . . . -34.0(2) ?
    N1' C7' C8' C9' . . . . 152.10(14) ?
    C13' C8' C9' C10' . . . . -1.3(2) ?
    C7' C8' C9' C10' . . . . 172.83(16) ?
    C8' C9' C10' C11' . . . . 1.2(3) ?
    C9' C10' C11' C12' . . . . -0.3(3) ?
    C10' C11' C12' C13' . . . . -0.6(3) ?
    C9' C8' C13' C12' . . . . 0.4(2) ?
    C7' C8' C13' C12' . . . . -173.59(16) ?
    C11' C12' C13' C8' . . . . 0.6(3) ?
    C23 C4' C14' O1' . . . . -4.2(2) ?
    C5' C4' C14' O1' . . . . 174.51(14) ?
    C23 C4' C14' O2' . . . . 175.85(13) ?
    C5' C4' C14' O2' . . . . -5.5(2) ?
    O1' C14' O2' C15' . . . . 3.5(2) ?
    C4' C14' O2' C15' . . . . -176.51(15) ?
    C14' O2' C15' C16' . . . . 88.9(2) ?
loop_
    _geom_hbond_atom_site_label_D
    _geom_hbond_atom_site_label_H
    _geom_hbond_atom_site_label_A
    _geom_hbond_site_symmetry_A
    _geom_hbond_distance_DH
    _geom_hbond_distance_HA
    _geom_hbond_distance_DA
    _geom_hbond_angle_DHA
    _geom_hbond_publ_flag
    N24 H24 O1' . 0.882(18) 2.015(18) 2.6928(16) 132.8(15) yes
    N25 H25 O14 . 0.882(18) 2.441(17) 2.9744(17) 119.3(13) yes
    C6 H6 O1' 2_557 0.95 2.42 3.3516(19) 168 yes
    C18 H18 O1' 1_655 0.95 2.42 3.3613(19) 174 yes
_iucr_refine_instructions_details
;
TITL I in P2(1)
CELL 0.71073  10.5304  12.6363  10.7246  90.000  92.865  90.000
ZERR    2.00   0.0005   0.0005   0.0005   0.000   0.001   0.000
LATT -1
SYMM -X, 0.5+Y, -Z
SFAC C H N O
UNIT 66 70 6 10
TEMP -173.0
SIZE 0.21 0.24 0.30
L.S. 12
BOND $H
ACTA
CONF
HTAB
WGHT    0.043100    0.123000
FVAR       0.28222
C1    1    0.226059    0.229454    0.855467    11.00000    0.02544    0.03339 =
         0.02108   -0.00383    0.00275    0.00136
AFIX  13
H1    2    0.199213    0.295011    0.809041    11.00000   -1.20000
AFIX   0
C2    1    0.162481    0.225442    0.978866    11.00000    0.02133    0.03899 =
         0.02102   -0.00443    0.00121    0.00168
C3    1    0.136630    0.130538    1.037126    11.00000    0.02741    0.03881 =
         0.02707   -0.00154    0.00321    0.00604
AFIX  43
H3    2    0.157039    0.065970    0.997405    11.00000   -1.20000
AFIX   0
C4    1    0.081373    0.127371    1.152671    11.00000    0.02811    0.04656 =
         0.02986    0.00385    0.00526    0.00440
AFIX  43
H4    2    0.064391    0.061528    1.191217    11.00000   -1.20000
AFIX   0
C5    1    0.051715    0.221470    1.210207    11.00000    0.03065    0.05660 =
         0.02620   -0.00268    0.00865    0.00224
AFIX  43
H5    2    0.014780    0.220014    1.289214    11.00000   -1.20000
AFIX   0
C6    1    0.075079    0.317706    1.154321    11.00000    0.03535    0.04555 =
         0.02945   -0.01028    0.00886    0.00151
AFIX  43
H6    2    0.053344    0.381874    1.194194    11.00000   -1.20000
AFIX   0
C7    1    0.130967    0.319928    1.038613    11.00000    0.02984    0.03849 =
         0.02565   -0.00625    0.00453   -0.00069
O8    4    0.157891    0.411186    0.976907    11.00000    0.06559    0.03677 =
         0.03110   -0.01017    0.01389   -0.00496
C9    1    0.165981    0.507750    1.046977    11.00000    0.04055    0.03586 =
         0.03172   -0.00909    0.00436    0.00623
AFIX  23
H9A   2    0.210645    0.495722    1.129182    11.00000   -1.20000
H9B   2    0.079907    0.535557    1.060719    11.00000   -1.20000
AFIX   0
C10   1    0.238719    0.584083    0.971186    11.00000    0.04308    0.03367 =
         0.03292   -0.00252   -0.00153    0.01099
AFIX  23
H10A  2    0.201718    0.587387    0.884579    11.00000   -1.20000
H10B  2    0.236219    0.655827    1.008073    11.00000   -1.20000
AFIX   0
O11   4    0.364984    0.546499    0.972307    11.00000    0.03949    0.04188 =
         0.03297    0.00916    0.00494    0.00868
C12   1    0.438209    0.590530    0.879022    11.00000    0.04837    0.03045 =
         0.03268    0.00524    0.00143    0.00049
AFIX  23
H12A  2    0.459427    0.665058    0.899487    11.00000   -1.20000
H12B  2    0.389886    0.588876    0.797456    11.00000   -1.20000
AFIX   0
C13   1    0.557190    0.526537    0.872804    11.00000    0.03860    0.03230 =
         0.03061    0.00115    0.00264   -0.00759
AFIX  23
H13A  2    0.613354    0.557116    0.810832    11.00000   -1.20000
H13B  2    0.603872    0.525240    0.955240    11.00000   -1.20000
AFIX   0
O14   4    0.518630    0.421831    0.836501    11.00000    0.03054    0.03308 =
         0.04838   -0.00881    0.00604   -0.00341
C15   1    0.610927    0.350240    0.810312    11.00000    0.02861    0.03453 =
         0.02675    0.00242    0.00487   -0.00177
C16   1    0.740631    0.373397    0.817311    11.00000    0.03154    0.03980 =
         0.03697    0.00320    0.00265   -0.00728
AFIX  43
H16   2    0.769409    0.440428    0.847229    11.00000   -1.20000
AFIX   0
C17   1    0.827477    0.298604    0.780616    11.00000    0.02506    0.05173 =
         0.03994    0.01457    0.00428   -0.00322
AFIX  43
H17   2    0.915639    0.314967    0.784711    11.00000   -1.20000
AFIX   0
C18   1    0.786974    0.200506    0.738152    11.00000    0.02834    0.04688 =
         0.03530    0.00889    0.00595    0.00956
AFIX  43
H18   2    0.846546    0.149931    0.711366    11.00000   -1.20000
AFIX   0
C19   1    0.657640    0.176561    0.735053    11.00000    0.03218    0.03681 =
         0.02880    0.00326    0.00350    0.00289
AFIX  43
H19   2    0.629985    0.108519    0.707546    11.00000   -1.20000
AFIX   0
C20   1    0.567902    0.250020    0.771329    11.00000    0.02516    0.03577 =
         0.02110    0.00270    0.00336   -0.00126
C21   1    0.430767    0.220077    0.766011    11.00000    0.02443    0.03092 =
         0.02572   -0.00266    0.00464   -0.00011
C22   1    0.373413    0.175583    0.662876    11.00000    0.02660    0.03364 =
         0.02196   -0.00042    0.00704   -0.00121
C23   1    0.249793    0.124951    0.668860    11.00000    0.02602    0.02870 =
         0.02197   -0.00052    0.00256    0.00239
N24   3    0.192814    0.136808    0.780310    11.00000    0.02615    0.03750 =
         0.02368   -0.00658    0.00614   -0.00493
H24   2    0.113680    0.114035    0.781681    11.00000   -1.20000
N25   3    0.365033    0.228163    0.875441    11.00000    0.02416    0.03674 =
         0.02287   -0.00668    0.00385   -0.00295
H25   2    0.395150    0.279230    0.924703    11.00000   -1.20000
N1'   3    0.436145    0.174585    0.547265    11.00000    0.02918    0.03313 =
         0.01970    0.00139    0.00571    0.00184
C4'   1    0.200233    0.064750    0.570822    11.00000    0.02851    0.03409 =
         0.02158   -0.00315    0.00202    0.00004
C5'   1    0.277205    0.045195    0.457509    11.00000    0.03432    0.04875 =
         0.02301   -0.00861    0.00431   -0.00268
AFIX  23
H5A   2    0.242462    0.088540    0.386868    11.00000   -1.20000
H5B   2    0.269883   -0.030195    0.433080    11.00000   -1.20000
AFIX   0
C6'   1    0.417088    0.072917    0.484006    11.00000    0.03051    0.03805 =
         0.02362   -0.00370    0.00584    0.00265
AFIX  23
H6A   2    0.457503    0.016545    0.536376    11.00000   -1.20000
H6B   2    0.460199    0.074667    0.404087    11.00000   -1.20000
AFIX   0
C7'   1    0.398635    0.266268    0.469717    11.00000    0.03487    0.04053 =
         0.03233    0.00776    0.00915    0.01094
AFIX  23
H7A   2    0.388143    0.328226    0.524755    11.00000   -1.20000
H7B   2    0.315053    0.251448    0.426911    11.00000   -1.20000
AFIX   0
C8'   1    0.492175    0.294274    0.372882    11.00000    0.03719    0.02724 =
         0.02648    0.00130    0.00644    0.00168
C9'   1    0.448652    0.344016    0.263311    11.00000    0.04992    0.03845 =
         0.03110    0.00615    0.00014    0.00394
AFIX  43
H9    2    0.359851    0.352542    0.246220    11.00000   -1.20000
AFIX   0
C10'  1    0.533280    0.381311    0.178721    11.00000    0.07739    0.04101 =
         0.03516    0.01284    0.00923   -0.00284
AFIX  43
H10   2    0.502423    0.416398    0.104945    11.00000   -1.20000
AFIX   0
C11'  1    0.661096    0.367658    0.201342    11.00000    0.07569    0.04263 =
         0.04657    0.00393    0.02623   -0.01572
AFIX  43
H11   2    0.718949    0.393027    0.143071    11.00000   -1.20000
AFIX   0
C12'  1    0.706371    0.317033    0.308791    11.00000    0.04087    0.04683 =
         0.05553   -0.00139    0.01382   -0.00955
AFIX  43
H12   2    0.795223    0.307012    0.323874    11.00000   -1.20000
AFIX   0
C13'  1    0.621744    0.280631    0.395123    11.00000    0.03771    0.03779 =
         0.03464    0.00343    0.00466    0.00060
AFIX  43
H13   2    0.653086    0.246420    0.469305    11.00000   -1.20000
AFIX   0
C14'  1    0.075708    0.018051    0.576577    11.00000    0.03070    0.03119 =
         0.02732   -0.00192   -0.00150   -0.00006
O1'   4    0.006879    0.020903    0.665622    11.00000    0.03267    0.03884 =
         0.03139   -0.00175    0.00516   -0.00585
O2'   4    0.038692   -0.032372    0.469022    11.00000    0.03815    0.06401 =
         0.03346   -0.01576    0.00174   -0.01572
C15'  1   -0.088130   -0.076886    0.462019    11.00000    0.04568    0.06288 =
         0.04300   -0.01086   -0.00263   -0.02329
AFIX  23
H15A  2   -0.111112   -0.099996    0.546167    11.00000   -1.20000
H15B  2   -0.090106   -0.139684    0.406760    11.00000   -1.20000
AFIX   0
C16'  1   -0.181769    0.002235    0.412912    11.00000    0.04842    0.11333 =
         0.09306    0.04838   -0.02373   -0.03207
AFIX 137
H16A  2   -0.265361   -0.031308    0.400567    11.00000   -1.50000
H16B  2   -0.154776    0.029782    0.333021    11.00000   -1.50000
H16C  2   -0.187075    0.060540    0.472682    11.00000   -1.50000
HKLF 4
REM I in P2(1)
REM R1 =  0.0403 for   6879 Fo > 4sig(Fo)  and  0.0520 for all   8289 data
REM    377 parameters refined using      1 restraints
END
WGHT      0.0431      0.0508
REM Highest difference peak  0.230,  deepest hole -0.184,  1-sigma level  0.034
Q1    1   0.1479  0.0426  0.5831  11.00000  0.05    0.23
Q2    1   0.4999  0.2357  0.7623  11.00000  0.05    0.20
Q3    1   0.4978  0.5554  0.8858  11.00000  0.05    0.20
Q4    1   0.1167  0.2735  0.9921  11.00000  0.05    0.18
Q5    1   0.0807  0.3144  1.0791  11.00000  0.05    0.18
Q6    1   0.1936  0.1617  0.7021  11.00000  0.05    0.18
Q7    1   0.2267  0.0842  0.6232  11.00000  0.05    0.17
Q8    1   0.4117  0.1826  0.7178  11.00000  0.05    0.17
Q9    1   0.1851  0.2707  1.0251  11.00000  0.05    0.17
Q10   1   0.3083  0.1607  0.6583  11.00000  0.05    0.17
Q11   1   0.1926  0.2271  0.9269  11.00000  0.05    0.16
Q12   1   0.4688  0.2749  0.4322  11.00000  0.05    0.16
Q13   1   0.2939  0.2258  0.8660  11.00000  0.05    0.16
Q14   1   0.5538  0.2705  0.3797  11.00000  0.05    0.16
Q15   1   0.7910  0.2400  0.8004  11.00000  0.05    0.16
Q16   1   0.3390  0.3005  0.4786  11.00000  0.05    0.15
Q17   1   0.5030  0.3331  0.2175  11.00000  0.05    0.15
Q18   1   0.2073  0.5500  1.0129  11.00000  0.05    0.15
Q19   1   0.4314  0.2127  0.5033  11.00000  0.05    0.15
Q20   1   0.3435  0.0714  0.4777  11.00000  0.05    0.15
;
