# Supplementary material for: Ethyl 23-benzyl-8,11,14-trioxa-23,28,29-triaza­penta­cyclo­[19.7.1.02,7.015,20.022,27]nona­cosa-2,4,6,15(20),16,18,21,26-octa­ene-26-carboxyl­ate
Source: Acta Crystallogr Sect E Struct Rep Online. 2013 Mar 23;69(Pt 4):o565–6. doi: 10.1107/S1600536813007241 (PMC3629615; doi:10.1107/S1600536813007241)
Supplement: Supplementary file 2 [file e-69-0o565-Isup2.hkl]

# 
# h,k,l, Fc-squared, Fo-squared, sigma(Fo-squared) and status flag 
# 
data_I
_shelx_title ' V2F2 in P2(1)' 
_shelx_refln_list_code          4 
_shelx_F_calc_maximum      112.94 
_exptl_crystal_F_000       588.00 
_reflns_d_resolution_high  0.7107 
 
loop_ 
 _symmetry_equiv_pos_as_xyz 
 'x, y, z' 
 '-x, y+1/2, -z' 
 
_cell_length_a    10.5304 
_cell_length_b    12.6363 
_cell_length_c    10.7246 
_cell_angle_alpha  90.000 
_cell_angle_beta   92.865 
_cell_angle_gamma  90.000 
 
_shelx_F_squared_multiplier     1.000 
 
loop_ 
 _refln_index_h 
 _refln_index_k 
 _refln_index_l 
 _refln_F_squared_calc 
 _refln_F_squared_meas 
 _refln_F_squared_sigma 
 _refln_observed_status 
   1 -17   0       12.23       11.55      3.26 o 
   2 -17   0        7.50        7.03      2.95 o 
   3 -17   0       15.00       17.14      3.46 o 
   4 -17   0       14.28       17.33      3.42 o 
   0 -16   0        4.53        7.41      3.64 o 
   1 -16   0       51.88       45.38      4.52 o 
   2 -16   0       29.26       31.67      4.77 o 
   3 -16   0        3.17        2.76      2.40 o 
   4 -16   0        0.74        1.76      2.21 o 
   5 -16   0       16.36       16.17      3.27 o 
   6 -16   0       12.38       13.81      3.14 o 
   1 -15   0       11.13        8.95      2.76 o 
   2 -15   0        2.42        0.00      2.04 o 
   3 -15   0       12.18       11.61      2.70 o 
   4 -15   0        0.59        0.00      1.93 o 
   5 -15   0        2.36        0.76      2.16 o 
   6 -15   0        2.95        1.56      3.14 o 
   7 -15   0       19.63       24.84      3.55 o 
   0 -14   0       44.74       35.15      5.27 o 
   1 -14   0        1.36        3.12      2.00 o 
   2 -14   0       14.09       15.48      7.85 o 
   3 -14   0       77.56       76.01      6.84 o 
   4 -14   0       13.83       11.68      2.82 o 
   5 -14   0       17.63       17.46      2.88 o 
   6 -14   0        5.58        3.02      5.02 o 
   7 -14   0       11.97       13.56      5.78 o 
   8 -14   0        4.19        5.21      2.40 o 
   9 -14   0       14.33       15.29      3.18 o 
   1 -13   0        3.72        2.82      1.89 o 
   2 -13   0       19.37       17.18      2.80 o 
   3 -13   0       40.98       32.63      3.46 o 
   4 -13   0       10.44        9.88      2.44 o 
   5 -13   0       40.49       45.57      3.99 o 
   6 -13   0       62.47       67.30      4.82 o 
   7 -13   0       10.28       10.54      2.61 o 
   8 -13   0       10.31        9.98      2.62 o 
   9 -13   0        3.37        5.13      2.30 o 
   0 -12   0        5.15        1.76      2.51 o 
   1 -12   0      103.88       85.34      5.08 o 
   2 -12   0      116.70      115.70      7.85 o 
   3 -12   0       72.23       73.79      6.53 o 
   4 -12   0       30.23       29.94      3.24 o 
   5 -12   0        7.15        6.37      2.13 o 
   6 -12   0       11.15       17.78      2.70 o 
   7 -12   0       20.75       18.86      2.88 o 
   8 -12   0       23.51       20.90      3.06 o 
   9 -12   0       24.59       31.11      2.95 o 
  10 -12   0        1.23        4.77      3.77 o 
   1 -11   0      645.94      606.92     12.92 o 
   2 -11   0      194.46      172.50     13.25 o 
   3 -11   0       16.41       17.36      4.02 o 
   4 -11   0       37.23       27.13      3.70 o 
   5 -11   0       28.62       25.34      2.84 o 
   6 -11   0       25.13       25.95      3.01 o 
   7 -11   0        3.08        1.65      1.52 o 
   8 -11   0        3.36        0.71      1.56 o 
   9 -11   0       12.82       13.30      2.22 o 
  10 -11   0        0.97        5.27      3.89 o 
  11 -11   0       54.40       52.98      7.16 o 
   0 -10   0      299.82      264.54     10.17 o 
   1 -10   0      543.79      496.98     10.83 o 
   2 -10   0       11.69       16.14      2.31 o 
   3 -10   0      279.81      271.76     12.56 o 
   4 -10   0       41.74       35.23      3.05 o 
   5 -10   0       99.75       87.91      4.17 o 
   6 -10   0       39.47       39.09      2.80 o 
   7 -10   0        0.58        0.00      1.33 o 
   8 -10   0        5.54        3.87      1.95 o 
   9 -10   0        3.75        3.34      1.62 o 
  10 -10   0        0.16        0.00      2.89 o 
  11 -10   0        8.76        3.39      3.89 o 
  12 -10   0       18.57       27.12      6.03 o 
   1  -9   0      134.71      129.39      9.48 o 
   2  -9   0        7.62        5.83      1.64 o 
   3  -9   0      191.53      184.80      3.50 o 
   4  -9   0      114.97      113.61      3.25 o 
   5  -9   0       52.79       56.15      2.99 o 
   6  -9   0       11.93       11.55      1.35 o 
   7  -9   0       16.25       12.80      1.98 o 
   8  -9   0       94.52       89.77      2.93 o 
   9  -9   0       81.87       87.92      3.10 o 
  10  -9   0        6.37        6.82      2.32 o 
  11  -9   0       37.48       43.39      5.71 o 
  12  -9   0        2.58       10.92      4.65 o 
   0  -8   0      110.00      124.04      5.90 o 
   1  -8   0      129.38      132.44      4.31 o 
   2  -8   0       62.03       63.67      3.01 o 
   3  -8   0       48.98       49.51      1.83 o 
   4  -8   0       15.05       19.18      1.57 o 
   5  -8   0       76.04       78.93      2.38 o 
   6  -8   0      179.58      185.58      4.95 o 
   7  -8   0       35.32       32.86      2.72 o 
   8  -8   0       23.04       27.64      2.99 o 
   9  -8   0       30.26       32.69      3.61 o 
  10  -8   0       59.50       56.84      4.36 o 
  11  -8   0       72.10       79.09      4.95 o 
  12  -8   0       35.07       39.75      4.31 o 
  13  -8   0        4.56        6.30      2.97 o 
   1  -7   0      177.81      174.84      5.90 o 
   2  -7   0      297.14      283.79      4.52 o 
   3  -7   0      219.71      241.13      4.48 o 
   4  -7   0      289.94      301.06      5.98 o 
   5  -7   0      415.42      414.49      5.95 o 
   6  -7   0      406.01      401.38      6.80 o 
   7  -7   0      151.42      147.13      3.39 o 
   8  -7   0       28.23       28.77      1.89 o 
   9  -7   0        1.48        0.00      1.06 o 
  10  -7   0       11.33        9.78      5.84 o 
  11  -7   0        5.48        7.39      2.52 o 
  12  -7   0       19.10       25.50      6.59 o 
  13  -7   0       13.26       16.23      3.42 o 
   0  -6   0      931.80      951.05     21.97 o 
   1  -6   0     1005.45     1033.39     17.51 o 
   2  -6   0        2.37        2.80      0.59 o 
   3  -6   0      614.87      639.16      7.75 o 
   4  -6   0       19.91       21.03      1.74 o 
   5  -6   0      282.52      284.20      4.51 o 
   6  -6   0       86.18       82.06      3.77 o 
   7  -6   0       20.59       23.58      1.64 o 
   8  -6   0       22.67       21.69      1.67 o 
   9  -6   0       73.00       64.22      2.43 o 
  10  -6   0       29.70       31.03      4.21 o 
  11  -6   0       68.43       65.04      4.77 o 
  12  -6   0        8.07        7.99      2.70 o 
  13  -6   0        3.25        0.00      2.41 o 
   1  -5   0      169.88      182.59      4.21 o 
   2  -5   0      323.08      314.76      4.24 o 
   3  -5   0      600.97      626.03      7.44 o 
   4  -5   0       64.63       62.17      1.76 o 
   5  -5   0       47.11       47.97      1.66 o 
   6  -5   0       46.41       55.50      1.91 o 
   7  -5   0       14.92       15.37      1.34 o 
   8  -5   0      176.06      193.15      3.80 o 
   9  -5   0       28.67       24.89      1.73 o 
  10  -5   0        0.64        0.00      1.73 o 
  11  -5   0       18.94       20.32      3.15 o 
  12  -5   0       22.86       18.20      3.22 o 
  13  -5   0       32.35       38.27      4.31 o 
  14  -5   0      117.04      145.45      7.05 o 
   0  -4   0     1182.03     1211.34     17.18 o 
   1  -4   0      392.83      404.83      7.68 o 
   2  -4   0      531.61      542.14      6.30 o 
   3  -4   0      560.42      570.17      6.72 o 
   4  -4   0       28.62       26.51      1.27 o 
   5  -4   0      831.09      863.80     10.00 o 
   6  -4   0      206.31      191.51      3.70 o 
   7  -4   0       78.71       72.58      2.12 o 
   8  -4   0       39.33       36.14      1.80 o 
   9  -4   0       31.01       30.41      1.78 o 
  10  -4   0       78.02       67.34      4.53 o 
  11  -4   0       13.58       17.00      7.78 o 
  12  -4   0        0.84        0.94      2.25 o 
  13  -4   0        2.52        0.00      2.82 o 
  14  -4   0       16.24       23.88     10.67 o 
   1  -3   0     2628.44     2661.63     26.44 o 
   2  -3   0     2616.28     2576.80     25.59 o 
   3  -3   0      259.77      258.65      4.24 o 
   4  -3   0      530.79      539.47      7.61 o 
   5  -3   0      841.60      849.13      9.69 o 
   6  -3   0      196.31      209.19      4.57 o 
   7  -3   0       30.95       37.35      1.61 o 
   8  -3   0       65.50       67.09      2.10 o 
   9  -3   0      324.34      302.56      5.92 o 
  10  -3   0      126.29      118.09      5.15 o 
  11  -3   0        6.83        6.18      2.25 o 
  12  -3   0       41.90       41.14      4.46 o 
  13  -3   0        1.30        0.00      2.23 o 
  14  -3   0       23.83       24.66      6.65 o 
   0  -2   0      969.21      940.61     13.30 o 
   1  -2   0     3321.16     3323.66     32.86 o 
   2  -2   0     1398.24     1357.14     13.82 o 
   3  -2   0       35.65       32.78      1.00 o 
   4  -2   0     1062.16     1094.30     11.68 o 
   5  -2   0     1574.80     1737.58     18.21 o 
   6  -2   0      325.60      333.44      4.62 o 
   7  -2   0       39.82       43.38      1.62 o 
   8  -2   0       33.03       29.86      1.89 o 
   9  -2   0      197.29      188.56      6.69 o 
  10  -2   0       26.22       24.48      3.11 o 
  11  -2   0       48.08       45.38      4.21 o 
  12  -2   0        9.02        5.73      3.77 o 
  13  -2   0       10.99       11.03      2.97 o 
  14  -2   0       36.80       37.84      4.53 o 
   1  -1   0     1871.38     1788.79     48.06 o 
   2  -1   0     3417.78     3353.04     50.80 o 
   3  -1   0     2945.34     2923.37     29.51 o 
   4  -1   0      277.66      295.18      4.55 o 
   5  -1   0     2051.46     2119.10     21.59 o 
   6  -1   0        7.53        8.51      1.02 o 
   7  -1   0       52.35       49.71      2.04 o 
   8  -1   0       55.12       52.64      2.55 o 
   9  -1   0        4.47        2.42      1.44 o 
  10  -1   0        1.93        0.00      1.63 o 
  11  -1   0       55.97       47.33      4.08 o 
  12  -1   0        4.04        3.30      2.25 o 
  13  -1   0       19.99       19.58      4.14 o 
  14  -1   0       12.87       11.95      3.28 o 
   1   0   0     1976.00     1723.60     52.06 o 
   2   0   0      156.60      158.56      3.87 o 
   3   0   0     1789.57     1833.58     21.49 o 
   4   0   0      434.53      394.30      7.21 o 
   5   0   0     1846.97     1948.36     29.07 o 
   6   0   0       54.36       58.57      2.00 o 
   7   0   0       62.40       75.98      3.88 o 
   8   0   0       17.48       18.46      1.60 o 
   9   0   0       56.19       52.15      3.93 o 
  10   0   0       71.94       61.62      4.35 o 
  11   0   0       84.94       68.13      6.59 o 
  12   0   0        9.49       10.57      2.70 o 
  13   0   0        1.03        0.00      2.08 o 
  14   0   0       52.24       54.46      5.15 o 
   1   1   0     1870.15     1772.75     31.70 o 
   2   1   0     3419.17     3376.57     47.76 o 
   3   1   0     2946.23     2895.45     48.90 o 
   4   1   0      277.77      285.88      5.90 o 
   5   1   0     2052.63     2059.87     47.27 o 
   6   1   0        7.55        4.31      0.96 o 
   7   1   0       52.10       50.16      2.09 o 
   8   1   0       55.09       56.44      2.38 o 
   9   1   0        4.46        6.34      1.39 o 
  10   1   0        1.94        0.55      1.72 o 
  11   1   0       55.87       44.95      4.08 o 
  12   1   0        4.02        1.87      2.17 o 
  13   1   0       19.90       21.50      3.95 o 
  14   1   0       12.88       15.17      3.89 o 
   0   2   0      970.90      941.26     13.42 o 
   1   2   0     3321.88     3360.37     91.65 o 
   2   2   0     1396.46     1359.24     21.22 o 
   3   2   0       36.02       34.76      1.72 o 
   4   2   0     1062.52     1085.40     17.22 o 
   5   2   0     1575.87     1749.33     26.76 o 
   6   2   0      325.00      327.89     11.61 o 
   7   2   0       39.84       39.14      2.97 o 
   8   2   0       32.86       28.69      2.32 o 
   9   2   0      197.22      191.74      6.42 o 
  10   2   0       26.17       22.15      3.06 o 
  11   2   0       47.91       47.15      4.13 o 
  12   2   0        9.04       11.92      3.89 o 
  13   2   0       10.97       11.17      3.95 o 
  14   2   0       36.83       43.27      4.79 o 
   1   3   0     2628.45     2652.20     37.63 o 
   2   3   0     2618.01     2514.52     36.47 o 
   3   3   0      260.41      263.48      5.31 o 
   4   3   0      531.28      536.10      9.67 o 
   5   3   0      841.98      850.91     18.52 o 
   6   3   0      196.15      203.61      6.09 o 
   7   3   0       30.92       32.77      5.21 o 
   8   3   0       65.83       60.01      3.70 o 
   9   3   0      324.09      306.84      6.11 o 
  10   3   0      126.09      110.26     10.92 o 
  11   3   0        6.86        5.71      3.70 o 
  12   3   0       41.86       49.94      4.57 o 
  13   3   0        1.30        0.96      2.43 o 
  14   3   0       23.87       19.78      3.86 o 
   0   4   0     1183.32     1176.33     17.35 o 
   1   4   0      392.36      393.29      5.59 o 
   2   4   0      531.79      538.39      8.98 o 
   3   4   0      559.65      557.30     10.99 o 
   4   4   0       28.56       27.78      2.07 o 
   5   4   0      830.80      866.06     15.51 o 
   6   4   0      206.30      193.72      7.28 o 
   7   4   0       78.71       61.78      3.65 o 
   8   4   0       39.55       35.87      3.45 o 
   9   4   0       31.06       31.00      3.28 o 
  10   4   0       77.96       66.23      4.78 o 
  11   4   0       13.60       10.54      2.82 o 
  12   4   0        0.83        0.00      2.02 o 
  13   4   0        2.52        3.41      2.71 o 
  14   4   0       16.20       18.02      3.95 o 
   1   5   0      170.24      189.10      3.27 o 
   2   5   0      322.99      324.03      6.02 o 
   3   5   0      601.39      625.92     10.75 o 
   4   5   0       64.61       63.98      2.74 o 
   5   5   0       47.26       44.51      2.65 o 
   6   5   0       46.54       58.24      3.38 o 
   7   5   0       14.93       13.59      2.38 o 
   8   5   0      176.17      186.79      6.25 o 
   9   5   0       28.62       23.21      3.00 o 
  10   5   0        0.63        0.00      1.84 o 
  11   5   0       18.88       22.04      3.33 o 
  12   5   0       22.83       26.43      9.48 o 
  13   5   0       32.35       38.92      4.52 o 
  14   5   0      116.91      143.24     13.18 o 
   0   6   0      931.39      965.11     22.47 o 
   1   6   0     1005.14     1047.62     20.74 o 
   2   6   0        2.38        1.02      0.73 o 
   3   6   0      615.40      641.26     11.08 o 
   4   6   0       19.80       16.85      3.52 o 
   5   6   0      283.09      282.41     12.93 o 
   6   6   0       86.05       85.86      3.89 o 
   7   6   0       20.57       27.74      2.91 o 
   8   6   0       22.85       23.60      3.04 o 
   9   6   0       73.25       64.70      6.97 o 
  10   6   0       29.64       27.27      3.43 o 
  11   6   0       68.29       65.29      6.53 o 
  12   6   0        8.08        4.46      2.82 o 
  13   6   0        3.21        1.51      2.65 o 
   1   7   0      177.66      185.07      8.17 o 
   2   7   0      296.70      285.19      4.95 o 
   3   7   0      219.71      242.69      7.66 o 
   4   7   0      290.16      303.38      6.84 o 
   5   7   0      414.97      401.74      8.81 o 
   6   7   0      405.57      403.19      9.17 o 
   7   7   0      151.34      147.92      8.73 o 
   8   7   0       28.11       27.62      3.11 o 
   9   7   0        1.48        0.00      4.27 o 
  10   7   0       11.30       13.72      2.88 o 
  11   7   0        5.49        2.35      2.47 o 
  12   7   0       19.19       26.60      3.95 o 
  13   7   0       13.24       15.60      3.46 o 
   0   8   0      109.91      112.49      5.78 o 
   1   8   0      129.37      130.71      2.85 o 
   2   8   0       61.96       66.64      3.75 o 
   3   8   0       48.95       52.67      2.20 o 
   4   8   0       15.00       13.94      1.92 o 
   5   8   0       75.82       85.18      3.81 o 
   6   8   0      179.70      190.43      8.22 o 
   7   8   0       35.22       30.89      8.73 o 
   8   8   0       23.01       27.40      3.32 o 
   9   8   0       30.17       27.88      3.70 o 
  10   8   0       59.65       66.19      5.09 o 
  11   8   0       72.12       85.00      5.95 o 
  12   8   0       34.99       35.02      4.77 o 
  13   8   0        4.54        3.49      3.05 o 
   1   9   0      134.92      123.44      4.30 o 
   2   9   0        7.59        6.51      1.65 o 
   3   9   0      191.61      185.17      4.52 o 
   4   9   0      115.02      110.59      3.44 o 
   5   9   0       52.63       58.18      3.34 o 
   6   9   0       11.88       11.49      2.26 o 
   7   9   0       16.23       15.29      3.70 o 
   8   9   0       94.36       77.45      4.65 o 
   9   9   0       81.91       92.29      5.31 o 
  10   9   0        6.39        7.61      2.65 o 
  11   9   0       37.62       34.88      4.27 o 
  12   9   0        2.57        1.92      2.79 o 
   0  10   0      299.61      284.50     10.67 o 
   1  10   0      544.10      514.94     11.14 o 
   2  10   0       11.69        9.96      1.87 o 
   3  10   0      279.90      260.73      5.33 o 
   4  10   0       41.68       39.96      2.53 o 
   5  10   0       99.83       96.44      3.45 o 
   6  10   0       39.25       33.86      3.13 o 
   7  10   0        0.60        3.27      2.03 o 
   8  10   0        5.58        4.80      2.30 o 
   9  10   0        3.75        4.70      2.49 o 
  10  10   0        0.16        0.00      2.35 o 
  11  10   0        8.76        5.86      2.99 o 
  12  10   0       18.55       18.87     10.04 o 
   1  11   0      645.91      635.93     13.32 o 
   2  11   0      194.40      186.00     11.74 o 
   3  11   0       16.45       12.77      2.47 o 
   4  11   0       37.26       32.39      3.34 o 
   5  11   0       28.68       24.25      2.26 o 
   6  11   0       25.14       26.07      2.46 o 
   7  11   0        3.09        5.33      2.13 o 
   8  11   0        3.39        4.57      2.22 o 
   9  11   0       12.86       12.57      3.02 o 
  10  11   0        0.97        0.00      3.52 o 
  11  11   0       54.29       51.17      5.01 o 
   0  12   0        5.13        7.91      3.14 o 
   1  12   0      103.98       88.69      4.70 o 
   2  12   0      116.69      113.93      5.27 o 
   3  12   0       71.94       72.91      4.49 o 
   4  12   0       30.39       29.71      3.54 o 
   5  12   0        7.17        6.79      3.14 o 
   6  12   0       11.13       10.20      2.76 o 
   7  12   0       20.69       21.01      4.27 o 
   8  12   0       23.54       30.26      6.40 o 
   9  12   0       24.53       33.02      6.91 o 
  10  12   0        1.23        0.38      4.77 o 
   1  13   0        3.72        5.21      2.30 o 
   2  13   0       19.43       21.26      3.95 o 
   3  13   0       40.97       37.31      3.77 o 
   4  13   0       10.42       10.51      2.73 o 
   5  13   0       40.47       42.82      7.16 o 
   6  13   0       62.48       64.93      5.19 o 
   7  13   0       10.28       13.61      3.83 o 
   8  13   0       10.34       13.02      3.41 o 
   9  13   0        3.39        2.47      2.76 o 
  10  13   0        9.51        9.09      5.02 o 
   0  14   0       44.79       33.27      5.27 o 
   1  14   0        1.37        0.00      2.76 o 
   2  14   0       14.10        9.95      3.45 o 
   3  14   0       77.77       76.41      6.53 o 
   4  14   0       13.85       21.84      5.15 o 
   5  14   0       17.60       15.08      3.10 o 
   6  14   0        5.60        1.65      2.41 o 
   7  14   0       12.00       13.51      3.34 o 
   8  14   0        4.17        7.35      3.01 o 
   9  14   0       14.37       17.08      3.95 o 
   1  15   0       11.08       11.82      4.08 o 
   2  15   0        2.41        5.59      2.66 o 
   3  15   0       12.15        9.48      2.80 o 
   4  15   0        0.59        3.86      2.56 o 
   5  15   0        2.32        2.68      2.70 o 
   6  15   0        2.98        6.81      2.90 o 
   7  15   0       19.65       22.13      3.89 o 
   0  16   0        4.57        1.88      3.64 o 
   1  16   0       51.71       52.79      4.84 o 
   2  16   0       29.23       24.61      3.77 o 
   3  16   0        3.19        6.04      2.71 o 
   4  16   0        0.74        0.00      2.62 o 
   5  16   0       16.38       16.80      8.79 o 
   6  16   0       12.42        6.00      3.18 o 
   1  17   0       12.21       21.04      3.68 o 
   2  17   0        7.51        8.84      3.08 o 
   3  17   0       15.01       16.45      3.63 o 
   4  17   0       14.28       14.36      6.97 o 
  -4 -17   1       22.84       21.97      3.73 o 
  -3 -17   1        3.50        0.93      2.64 o 
  -2 -17   1        0.17        0.00      2.07 o 
  -1 -17   1       10.71       15.57      3.51 o 
   0 -17   1       38.16       45.89      4.74 o 
   1 -17   1       20.15       13.23      3.15 o 
   2 -17   1        3.73        1.06      2.35 o 
   3 -17   1        5.10        6.46      2.93 o 
   4 -17   1       15.72       18.36      3.49 o 
  -6 -16   1        0.70        0.00      2.64 o 
  -5 -16   1       18.60       19.03      3.49 o 
  -4 -16   1        5.10        7.97      2.75 o 
  -3 -16   1       19.14       14.69      3.26 o 
  -2 -16   1       10.51        9.09      5.52 o 
  -1 -16   1       12.67        7.84      2.82 o 
   0 -16   1        4.28        3.98      2.32 o 
   1 -16   1        6.57        6.84      2.62 o 
   2 -16   1        3.93        4.32      2.29 o 
   3 -16   1        8.70        9.39      6.03 o 
   4 -16   1        4.33        3.26      2.53 o 
   5 -16   1        8.04       14.90      3.15 o 
   6 -16   1        3.53        4.52      2.57 o 
  -7 -15   1        0.18        0.00      2.89 o 
  -6 -15   1       18.91       17.02      3.19 o 
  -5 -15   1       14.45       16.14      3.83 o 
  -4 -15   1       40.60       41.27      5.15 o 
  -3 -15   1        4.60        4.26      5.34 o 
  -2 -15   1        7.43        9.61      2.62 o 
  -1 -15   1       22.94       22.62      3.32 o 
   0 -15   1        4.60        4.33      2.31 o 
   1 -15   1        5.79        5.66      2.39 o 
   2 -15   1       46.23       49.18      4.48 o 
   3 -15   1       19.67       21.03      3.27 o 
   4 -15   1        2.77        5.58      2.44 o 
   5 -15   1        6.06        4.75      2.52 o 
   6 -15   1       14.34       15.98      3.06 o 
   7 -15   1        1.46        4.87      6.53 o 
  -9 -14   1        1.30        1.90      2.44 o 
  -8 -14   1        6.67        8.90      4.46 o 
  -7 -14   1        0.67        2.25      2.26 o 
  -6 -14   1        9.98       12.81      2.84 o 
  -5 -14   1        7.23        4.60      2.39 o 
  -4 -14   1       20.43       25.66      3.40 o 
  -3 -14   1       29.55       25.13      3.32 o 
  -2 -14   1        5.48        5.98      2.29 o 
  -1 -14   1       24.45       29.44      3.51 o 
   0 -14   1       14.29       13.28      4.39 o 
   1 -14   1       10.87       13.63      2.70 o 
   2 -14   1       94.96       93.74      5.24 o 
   3 -14   1       33.47       27.52      8.04 o 
   4 -14   1        3.75        5.95      4.77 o 
   5 -14   1       35.70       43.07      4.52 o 
   6 -14   1       16.19       17.48      3.11 o 
   7 -14   1        5.68        5.52      5.40 o 
   8 -14   1       10.80       10.03      2.73 o 
   9 -14   1       18.60       33.40      5.78 o 
 -10 -13   1       18.35       29.50      5.65 o 
  -9 -13   1       10.21       10.96      2.86 o 
  -8 -13   1       16.53       20.71      3.18 o 
  -7 -13   1        5.71        4.10      3.64 o 
  -6 -13   1       16.31       20.49      4.52 o 
  -5 -13   1       22.65       28.04      3.33 o 
  -4 -13   1        9.30        9.50      2.48 o 
  -3 -13   1        7.68        7.29      2.35 o 
  -2 -13   1       95.59       83.09     11.99 o 
  -1 -13   1       11.30        7.07      2.30 o 
   0 -13   1        5.23        3.61      2.00 o 
   1 -13   1        1.29        3.01      1.98 o 
   2 -13   1       51.02       58.24      7.53 o 
   3 -13   1      145.03      143.40      6.15 o 
   4 -13   1       77.75       72.85      5.96 o 
   5 -13   1       22.46       19.73      2.97 o 
   6 -13   1       34.35       32.61      3.55 o 
   7 -13   1       19.68       21.28      3.18 o 
   8 -13   1       17.45       20.97      3.15 o 
   9 -13   1        1.01        0.00      3.01 o 
 -10 -12   1        7.13        7.91      2.82 o 
  -9 -12   1        1.38        3.36      3.45 o 
  -8 -12   1       32.76       34.40      4.77 o 
  -7 -12   1       11.88       15.02      2.79 o 
  -6 -12   1        0.74        0.70      1.86 o 
  -5 -12   1        6.50        3.31      2.07 o 
  -4 -12   1       19.38       21.87      2.97 o 
  -3 -12   1       19.49       17.68      2.66 o 
  -2 -12   1      145.75      135.53      8.22 o 
  -1 -12   1       14.25       18.93      2.71 o 
   0 -12   1       79.96       77.20      4.58 o 
   1 -12   1      115.02      111.54      5.15 o 
   2 -12   1       52.75       49.20      6.84 o 
   3 -12   1       69.91       67.61      4.26 o 
   4 -12   1      396.33      366.10      9.54 o 
   5 -12   1        5.89        6.34      2.13 o 
   6 -12   1       14.64       15.95      2.68 o 
   7 -12   1        1.46        0.00      1.82 o 
   8 -12   1       27.45       31.79      2.94 o 
   9 -12   1       13.23       12.45      4.65 o 
  10 -12   1        4.72       15.32      4.77 o 
 -11 -11   1       28.33       31.39      5.78 o 
 -10 -11   1       17.55       23.85      3.46 o 
  -9 -11   1       15.79       15.47      2.31 o 
  -8 -11   1        3.45        3.75      1.70 o 
  -7 -11   1        8.26       10.50      2.35 o 
  -6 -11   1        8.04        6.98      2.04 o 
  -5 -11   1       70.84       84.69      8.60 o 
  -4 -11   1       59.32       46.06     10.17 o 
  -3 -11   1       84.93       69.92      5.08 o 
  -2 -11   1      179.24      180.95      7.85 o 
  -1 -11   1      311.48      290.21      8.03 o 
   0 -11   1       14.47        9.22      2.21 o 
   1 -11   1      472.48      456.06     10.52 o 
   2 -11   1       55.48       50.82      3.82 o 
   3 -11   1      264.16      271.61      7.59 o 
   4 -11   1      294.44      278.54      7.77 o 
   5 -11   1       67.72       65.69      5.59 o 
   6 -11   1       54.88       55.62      3.38 o 
   7 -11   1       37.01       45.79      3.17 o 
   8 -11   1       16.48       13.57      2.21 o 
   9 -11   1       22.86       30.34      3.62 o 
  10 -11   1       15.88       20.46      5.40 o 
  11 -11   1       19.20       17.58      5.02 o 
 -12 -10   1       25.85       35.41      6.40 o 
 -11 -10   1        0.69        0.00      3.01 o 
 -10 -10   1       44.43       45.64      5.71 o 
  -9 -10   1       12.80       15.74      2.16 o 
  -8 -10   1       62.81       68.27      3.45 o 
  -7 -10   1      143.17      133.26      9.66 o 
  -6 -10   1       21.92       21.63      2.79 o 
  -5 -10   1      110.39       94.59      4.39 o 
  -4 -10   1      270.04      275.17      9.60 o 
  -3 -10   1      264.65      256.22     10.23 o 
  -2 -10   1       61.31       59.89      3.51 o 
  -1 -10   1      163.43      161.91      5.50 o 
   0 -10   1      563.68      540.29     16.26 o 
   1 -10   1       11.64       12.01      2.04 o 
   2 -10   1      248.16      220.81      6.44 o 
   3 -10   1      545.67      533.76     13.87 o 
   4 -10   1      135.13      136.19      8.47 o 
   5 -10   1      109.50      112.98      3.94 o 
   6 -10   1      108.69      103.32      4.44 o 
   7 -10   1        8.23        7.15      1.76 o 
   8 -10   1        3.20        2.47      1.58 o 
   9 -10   1        7.92       11.21      2.57 o 
  10 -10   1        1.78        4.77      3.52 o 
  11 -10   1       28.06       31.76      6.15 o 
  12 -10   1        1.24        2.01      4.02 o 
 -12  -9   1        8.96       20.97      5.15 o 
 -11  -9   1        2.15        0.00      3.39 o 
 -10  -9   1       43.03       50.99      2.77 o 
  -9  -9   1        9.79       11.27      1.65 o 
  -8  -9   1       64.05       67.80      2.73 o 
  -7  -9   1       81.11       75.80      2.64 o 
  -6  -9   1       43.85       37.64      1.95 o 
  -5  -9   1      292.97      287.82      5.42 o 
  -4  -9   1        2.47        2.15      1.16 o 
  -3  -9   1      114.91      117.10      4.44 o 
  -2  -9   1       25.00       27.12      3.08 o 
  -1  -9   1      102.86       93.21      3.95 o 
   0  -9   1       71.96       80.77      3.64 o 
   1  -9   1      612.92      659.09     13.81 o 
   2  -9   1       52.56       56.08      1.82 o 
   3  -9   1       90.03       86.96      3.45 o 
   4  -9   1      245.98      246.62      4.40 o 
   5  -9   1       45.75       47.67      2.14 o 
   6  -9   1       52.56       49.29      2.24 o 
   7  -9   1        7.25        9.92      1.43 o 
   8  -9   1       84.80       90.01      2.96 o 
   9  -9   1        3.24        0.00      1.44 o 
  10  -9   1       12.33       10.55      2.56 o 
  11  -9   1        2.19        4.71      2.50 o 
  12  -9   1        1.01        2.26      3.52 o 
 -13  -8   1       38.81       54.05      7.85 o 
 -12  -8   1        1.93        2.59      2.34 o 
 -11  -8   1       33.28       34.23      3.75 o 
 -10  -8   1        1.35        1.24      1.85 o 
  -9  -8   1       10.20        8.13      1.44 o 
  -8  -8   1       53.00       50.73      2.40 o 
  -7  -8   1       40.83       39.56      2.13 o 
  -6  -8   1       54.70       55.91      2.17 o 
  -5  -8   1       13.17       12.00      1.26 o 
  -4  -8   1       25.34       29.32      1.63 o 
  -3  -8   1       80.43       89.77      2.15 o 
  -2  -8   1      100.99       97.11      3.81 o 
  -1  -8   1      197.98      190.07      5.46 o 
   0  -8   1      265.56      275.52      7.34 o 
   1  -8   1       10.25       15.51      3.01 o 
   2  -8   1       58.04       58.52      1.89 o 
   3  -8   1      126.31      127.09      2.75 o 
   4  -8   1       31.33       33.42      1.67 o 
   5  -8   1        1.37        0.76      0.90 o 
   6  -8   1      380.58      370.76      5.88 o 
   7  -8   1      109.56      113.21      3.50 o 
   8  -8   1      192.34      196.08      4.20 o 
   9  -8   1       15.19       18.00      2.50 o 
  10  -8   1       26.05       24.27      3.20 o 
  11  -8   1        9.61       11.10      6.09 o 
  12  -8   1       10.33        8.87      2.96 o 
  13  -8   1       17.96       26.26      3.98 o 
 -13  -7   1       36.41       50.21      4.79 o 
 -12  -7   1       19.33       25.26      5.84 o 
 -11  -7   1       16.43       13.81      4.02 o 
 -10  -7   1       57.70       62.22      2.80 o 
  -9  -7   1        4.95        2.27      1.21 o 
  -8  -7   1       17.80       19.48      1.68 o 
  -7  -7   1       40.62       41.61      2.07 o 
  -6  -7   1      159.59      151.52      3.32 o 
  -5  -7   1      539.35      536.61      7.23 o 
  -4  -7   1        6.16        6.42      1.25 o 
  -3  -7   1       88.58       98.40      2.33 o 
  -2  -7   1      101.21       90.10      3.42 o 
  -1  -7   1      325.52      338.31      7.32 o 
   0  -7   1      126.07      114.61      3.77 o 
   1  -7   1      355.68      377.05      7.99 o 
   2  -7   1      274.30      285.17      4.75 o 
   3  -7   1      139.61      133.49      2.75 o 
   4  -7   1      376.18      363.35      5.92 o 
   5  -7   1       55.55       54.24      1.98 o 
   6  -7   1      268.46      257.69      4.54 o 
   7  -7   1       69.77       67.81      2.37 o 
   8  -7   1       47.12       48.47      2.23 o 
   9  -7   1        2.85        0.60      1.44 o 
  10  -7   1       53.26       63.37      5.59 o 
  11  -7   1        1.60        5.19      2.35 o 
  12  -7   1        7.70        2.44      2.52 o 
  13  -7   1        9.69       10.34      3.64 o 
 -13  -6   1        6.82        8.32      3.01 o 
 -12  -6   1        0.55        0.00      3.39 o 
 -11  -6   1       48.52       44.52      4.08 o 
 -10  -6   1       99.56       89.34      3.10 o 
  -9  -6   1       34.37       32.41      2.25 o 
  -8  -6   1      155.84      142.27      3.37 o 
  -7  -6   1      174.44      184.99      3.75 o 
  -6  -6   1       63.24       72.67      2.23 o 
  -5  -6   1      333.51      345.28      5.15 o 
  -4  -6   1      398.63      401.14      5.55 o 
  -3  -6   1      105.88      113.13      2.27 o 
  -2  -6   1       21.99       20.56      3.13 o 
  -1  -6   1      422.80      461.00      8.83 o 
   0  -6   1      765.29      783.11     22.91 o 
   1  -6   1      729.90      744.30     21.41 o 
   2  -6   1       24.30       33.33      1.34 o 
   3  -6   1      825.25      840.19     12.47 o 
   4  -6   1       60.97       75.66      2.21 o 
   5  -6   1        0.34        0.39      0.76 o 
   6  -6   1      117.91      117.51      2.79 o 
   7  -6   1       36.83       37.17      2.20 o 
   8  -6   1       18.98       22.76      1.64 o 
   9  -6   1       49.83       51.91      3.21 o 
  10  -6   1       52.90       51.62      4.21 o 
  11  -6   1        8.51        6.02      2.47 o 
  12  -6   1        1.48        2.64      2.40 o 
  13  -6   1        1.72        0.61      2.53 o 
 -14  -5   1      138.29      162.52      7.41 o 
 -13  -5   1       32.03       34.81      4.21 o 
 -12  -5   1       11.32        8.82      4.27 o 
 -11  -5   1       21.31       25.67      4.08 o 
 -10  -5   1       57.58       69.78      2.62 o 
  -9  -5   1      243.72      222.21      4.31 o 
  -8  -5   1      105.56      100.12      2.77 o 
  -7  -5   1      132.19      133.28      3.95 o 
  -6  -5   1       87.97       94.13      2.43 o 
  -5  -5   1       63.20       68.31      1.98 o 
  -4  -5   1      568.69      600.62      9.46 o 
  -3  -5   1      285.09      315.09      4.38 o 
  -2  -5   1      190.79      192.33      3.26 o 
  -1  -5   1      204.98      203.51      4.83 o 
   0  -5   1     2151.75     2261.65     32.98 o 
   1  -5   1      501.54      532.25      9.23 o 
   2  -5   1     1328.21     1372.54     14.70 o 
   3  -5   1      706.09      706.64      8.34 o 
   4  -5   1      916.22      935.11     10.70 o 
   5  -5   1      181.56      188.00      4.78 o 
   6  -5   1      100.40       96.42      2.47 o 
   7  -5   1       28.92       31.37      2.05 o 
   8  -5   1      102.22      104.58      3.50 o 
   9  -5   1       34.56       42.62      5.90 o 
  10  -5   1        0.48        0.27      1.86 o 
  11  -5   1       22.58       24.40      3.70 o 
  12  -5   1        1.84        1.79      3.70 o 
  13  -5   1        6.24        9.93      2.96 o 
  14  -5   1       51.66       72.24      6.78 o 
 -14  -4   1       11.64       12.85      6.34 o 
 -13  -4   1        2.31        1.18      2.41 o 
 -12  -4   1       10.86        9.38      2.80 o 
 -11  -4   1       11.47        9.50      3.01 o 
 -10  -4   1      185.96      161.21      4.36 o 
  -9  -4   1       47.25       39.27      2.34 o 
  -8  -4   1       22.04       25.94      2.03 o 
  -7  -4   1      170.37      178.61      3.46 o 
  -6  -4   1      277.38      278.53      4.41 o 
  -5  -4   1      127.02      154.64      2.91 o 
  -4  -4   1     1369.81     1476.09     15.81 o 
  -3  -4   1     1645.67     1692.75     17.68 o 
  -2  -4   1      222.45      229.90      3.17 o 
  -1  -4   1      295.48      289.77      7.91 o 
   0  -4   1     1375.36     1397.55     20.60 o 
   1  -4   1      397.96      394.79      5.79 o 
   2  -4   1      473.45      462.03      6.28 o 
   3  -4   1       68.93       76.21      2.34 o 
   4  -4   1       12.17       15.36      1.01 o 
   5  -4   1        0.24        1.99      0.66 o 
   6  -4   1       85.83       91.76      2.21 o 
   7  -4   1      193.01      202.24      3.56 o 
   8  -4   1       70.02       66.33      2.10 o 
   9  -4   1      151.54      147.76      5.62 o 
  10  -4   1      101.50       92.13      4.74 o 
  11  -4   1       48.00       35.78     13.25 o 
  12  -4   1       25.76       19.18      3.23 o 
  13  -4   1        0.72        1.76      2.49 o 
  14  -4   1       43.81       50.85      5.23 o 
 -14  -3   1       51.75       60.50      5.84 o 
 -13  -3   1        0.92        3.01      2.57 o 
 -12  -3   1       54.70       55.98      4.52 o 
 -11  -3   1        1.60        0.10      2.00 o 
 -10  -3   1      202.54      178.60      6.30 o 
  -9  -3   1      356.26      331.09      7.96 o 
  -8  -3   1      455.60      471.12      6.67 o 
  -7  -3   1       25.52       24.54      1.50 o 
  -6  -3   1      226.46      251.96      4.01 o 
  -5  -3   1      602.09      628.26      7.61 o 
  -4  -3   1      687.23      707.63      8.14 o 
  -3  -3   1       76.44       81.93      1.67 o 
  -2  -3   1      700.56      706.03      7.71 o 
  -1  -3   1     1588.00     1616.44     18.88 o 
   0  -3   1     4758.16     4645.37     65.65 o 
   1  -3   1    12749.88    12241.69    140.26 o 
   2  -3   1     1415.25     1395.41     16.43 o 
   3  -3   1      141.15      154.12      2.45 o 
   4  -3   1      637.34      652.63      7.52 o 
   5  -3   1        2.60        5.56      1.33 o 
   6  -3   1      392.45      390.83      5.22 o 
   7  -3   1      401.89      406.92      5.52 o 
   8  -3   1       89.66       83.84      2.16 o 
   9  -3   1      109.93       95.73      4.66 o 
  10  -3   1        1.69        1.91      2.00 o 
  11  -3   1       12.20       11.02      2.62 o 
  12  -3   1       13.20        9.79      5.08 o 
  13  -3   1       35.10       38.53      4.38 o 
  14  -3   1       19.73       31.73      6.28 o 
 -14  -2   1        1.26        0.00      2.62 o 
 -13  -2   1        2.08        6.48      2.66 o 
 -12  -2   1       13.56       14.29      4.58 o 
 -11  -2   1        8.25        4.64      3.39 o 
 -10  -2   1       23.44       22.40      2.88 o 
  -9  -2   1       37.25       41.05      2.42 o 
  -8  -2   1       47.45       39.22      3.53 o 
  -7  -2   1      101.48       97.76      2.66 o 
  -6  -2   1       84.06       86.91      2.12 o 
  -5  -2   1      408.67      456.28      6.00 o 
  -4  -2   1     1024.07     1044.53     11.20 o 
  -3  -2   1      305.93      291.19      3.76 o 
  -2  -2   1     1092.36     1068.26     11.08 o 
  -1  -2   1     6353.82     6410.61     96.79 o 
   0  -2   1      467.09      457.15      5.02 o 
   1  -2   1     7090.79     6892.88     79.18 o 
   2  -2   1     1664.11     1678.50     16.89 o 
   3  -2   1      298.99      314.23      3.90 o 
   4  -2   1     1914.06     2021.49     20.54 o 
   5  -2   1      146.80      144.23      2.41 o 
   6  -2   1       73.87       72.87      1.69 o 
   7  -2   1      221.24      221.26      3.40 o 
   8  -2   1       60.18       54.54      2.94 o 
   9  -2   1       48.87       42.46      3.55 o 
  10  -2   1       47.73       38.66      3.64 o 
  11  -2   1       14.55       12.43      2.71 o 
  12  -2   1        2.16        3.72      2.35 o 
  13  -2   1       39.68       47.76      8.16 o 
  14  -2   1       18.21       21.90      3.73 o 
 -14  -1   1        8.09       15.91      3.54 o 
 -13  -1   1       73.99       77.51      5.62 o 
 -12  -1   1        8.48        3.70      3.39 o 
 -11  -1   1       29.96       26.85      3.28 o 
 -10  -1   1        3.27        3.21      2.00 o 
  -9  -1   1      159.84      150.72      4.00 o 
  -8  -1   1      157.95      156.27      3.86 o 
  -7  -1   1       24.30       29.06      1.85 o 
  -6  -1   1       25.46       26.78      1.64 o 
  -5  -1   1       80.33       84.70      2.18 o 
  -4  -1   1       73.84       73.22      1.87 o 
  -3  -1   1      623.42      606.36      6.79 o 
  -2  -1   1       47.96       51.35      1.09 o 
  -1  -1   1     1250.36     1247.13     14.16 o 
   0  -1   1     1680.16     1651.44     16.30 o 
   1  -1   1     4060.87     3981.27     45.90 o 
   2  -1   1    10610.43    10103.51    101.73 o 
   3  -1   1      622.58      626.68      6.74 o 
   4  -1   1      389.62      395.15      5.93 o 
   5  -1   1     4902.32     5243.21     59.05 o 
   6  -1   1      648.28      699.22      9.61 o 
   7  -1   1       61.06       66.08      1.95 o 
   8  -1   1      101.16       96.76      2.47 o 
   9  -1   1      121.43      114.00      4.92 o 
  10  -1   1       21.65       25.08      3.14 o 
  11  -1   1       18.36       12.87      3.64 o 
  12  -1   1       36.12       32.01      3.77 o 
  13  -1   1        5.09        5.74      2.80 o 
  14  -1   1       11.79       15.98      3.46 o 
 -14   0   1       11.90       24.92      3.89 o 
 -13   0   1       83.80       99.55      5.75 o 
 -12   0   1       32.10       30.20      4.46 o 
 -11   0   1       32.71       39.10      3.77 o 
 -10   0   1      369.23      375.96      9.66 o 
  -9   0   1        4.22        4.02      1.44 o 
  -8   0   1      111.26       99.44      3.10 o 
  -7   0   1       12.48       10.62      1.36 o 
  -6   0   1       91.81       81.85      3.58 o 
  -5   0   1      158.96      190.04      3.63 o 
  -4   0   1      453.87      480.04      8.15 o 
  -3   0   1      428.30      422.05      9.07 o 
  -2   0   1       30.57       31.25      0.99 o 
  -1   0   1       69.01       70.84      1.00 o 
   0   0   1      432.01      354.40      6.13 o 
   1   0   1      440.24      444.14      5.56 o 
   2   0   1     2981.59     2979.61     42.21 o 
   3   0   1     6632.84     6503.30     92.27 o 
   4   0   1     1629.59     1689.11     20.12 o 
   5   0   1      567.12      586.60      8.03 o 
   6   0   1      856.78      886.75     11.65 o 
   7   0   1       41.07       43.48      2.58 o 
   8   0   1       74.27       73.59      2.46 o 
   9   0   1        0.04        1.56      1.77 o 
  10   0   1      173.48      153.17      6.08 o 
  11   0   1        7.58        7.04      2.32 o 
  12   0   1       27.85       20.67      3.18 o 
  13   0   1        8.23       10.29      2.88 o 
  14   0   1       33.38       28.89      4.11 o 
 -14   1   1        8.07        8.03      5.90 o 
 -13   1   1       73.85       76.92      5.66 o 
 -12   1   1        8.47        7.69      2.62 o 
 -11   1   1       30.00       29.28      3.70 o 
 -10   1   1        3.26        0.88      1.36 o 
  -9   1   1      159.80      160.87      4.17 o 
  -8   1   1      157.85      156.03      3.95 o 
  -7   1   1       24.31       28.40      1.84 o 
  -6   1   1       25.36       25.21      2.43 o 
  -5   1   1       80.91       86.38      3.06 o 
  -4   1   1       73.71       70.82      2.64 o 
  -3   1   1      623.75      614.21      9.94 o 
  -2   1   1       47.93       49.53      1.60 o 
  -1   1   1     1250.43     1195.33     70.62 o 
   0   1   1     1679.62     1594.15     42.31 o 
   1   1   1     4060.35     4083.91     46.58 o 
   2   1   1    10609.63    10189.86    142.77 o 
   3   1   1      621.43      623.98     10.34 o 
   4   1   1      389.08      386.30      8.98 o 
   5   1   1     4903.21     5088.77     73.98 o 
   6   1   1      647.90      712.40     15.36 o 
   7   1   1       60.74       69.58      2.17 o 
   8   1   1      101.25       97.01      2.69 o 
   9   1   1      121.51      116.28      8.04 o 
  10   1   1       21.60       21.28      4.58 o 
  11   1   1       18.43       13.86      2.84 o 
  12   1   1       36.27       36.77      3.99 o 
  13   1   1        5.08        7.02      3.08 o 
  14   1   1       11.75       13.76      4.77 o 
 -14   2   1        1.25        1.09      2.57 o 
 -13   2   1        2.06        2.13      3.64 o 
 -12   2   1       13.56       16.21      3.06 o 
 -11   2   1        8.26        7.00      2.34 o 
 -10   2   1       23.37       19.00      2.03 o 
  -9   2   1       37.30       43.36      2.65 o 
  -8   2   1       47.34       44.55      2.42 o 
  -7   2   1      101.09       95.68      3.91 o 
  -6   2   1       84.13       87.15      8.10 o 
  -5   2   1      408.96      451.48      8.74 o 
  -4   2   1     1023.42     1006.14     25.36 o 
  -3   2   1      306.33      285.11      5.55 o 
  -2   2   1     1092.19     1063.79     15.93 o 
  -1   2   1     6352.71     6414.22     90.26 o 
   0   2   1      466.61      466.81      7.72 o 
   1   2   1     7089.29     6972.25     90.78 o 
   2   2   1     1664.55     1650.46     30.76 o 
   3   2   1      297.87      310.58      6.07 o 
   4   2   1     1915.14     1986.55     30.00 o 
   5   2   1      146.52      141.46      7.09 o 
   6   2   1       73.96       65.26      3.22 o 
   7   2   1      221.50      211.84      6.12 o 
   8   2   1       60.29       54.16      2.29 o 
   9   2   1       48.85       37.85      3.46 o 
  10   2   1       47.69       43.31      3.88 o 
  11   2   1       14.62       17.51      4.58 o 
  12   2   1        2.15        4.90      2.40 o 
  13   2   1       39.71       39.56      4.39 o 
  14   2   1       18.15       22.74      4.96 o 
 -14   3   1       51.72       64.98      7.78 o 
 -13   3   1        0.92        1.57      2.53 o 
 -12   3   1       54.66       54.95      4.74 o 
 -11   3   1        1.58        0.00      1.88 o 
 -10   3   1      202.34      180.56      4.74 o 
  -9   3   1      356.27      329.49      6.60 o 
  -8   3   1      455.76      468.99     17.77 o 
  -7   3   1       25.49       22.02      2.51 o 
  -6   3   1      226.62      251.32      6.30 o 
  -5   3   1      601.80      627.62     17.14 o 
  -4   3   1      687.29      695.12     11.94 o 
  -3   3   1       76.64       84.10      3.39 o 
  -2   3   1      700.75      697.40     16.38 o 
  -1   3   1     1587.70     1631.01     19.27 o 
   0   3   1     4760.90     4754.60     41.65 o 
   1   3   1    12754.36    12366.43    143.82 o 
   2   3   1     1415.83     1378.48     20.58 o 
   3   3   1      141.41      160.12      3.84 o 
   4   3   1      637.18      645.35     11.31 o 
   5   3   1        2.58        6.54      1.42 o 
   6   3   1      392.98      379.35      8.43 o 
   7   3   1      401.62      387.78     11.11 o 
   8   3   1       89.94       81.98      4.22 o 
   9   3   1      109.56      101.83      4.92 o 
  10   3   1        1.69        2.69      1.96 o 
  11   3   1       12.13       11.23      3.08 o 
  12   3   1       13.21       11.39      5.34 o 
  13   3   1       35.11       45.86      4.66 o 
  14   3   1       19.70       20.85      3.84 o 
 -14   4   1       11.66       14.06      3.73 o 
 -13   4   1        2.27        1.81      2.61 o 
 -12   4   1       10.89        7.16      3.95 o 
 -11   4   1       11.47       12.24      2.88 o 
 -10   4   1      186.01      163.34      4.63 o 
  -9   4   1       47.16       38.18      3.51 o 
  -8   4   1       22.07       27.76      3.05 o 
  -7   4   1      170.80      168.17      5.41 o 
  -6   4   1      277.50      290.78      6.92 o 
  -5   4   1      127.10      164.61      4.65 o 
  -4   4   1     1370.50     1486.99     22.90 o 
  -3   4   1     1646.03     1694.21     25.38 o 
  -2   4   1      222.52      226.96      5.90 o 
  -1   4   1      294.82      292.78      4.43 o 
   0   4   1     1375.71     1379.05     16.77 o 
   1   4   1      397.08      388.26      5.23 o 
   2   4   1      472.82      445.70      7.83 o 
   3   4   1       68.47       74.70      2.62 o 
   4   4   1       12.18       15.60      2.76 o 
   5   4   1        0.23        0.00      1.14 o 
   6   4   1       86.11       88.77      3.81 o 
   7   4   1      192.84      195.19     12.37 o 
   8   4   1       69.92       66.59      4.13 o 
   9   4   1      151.60      149.57     20.78 o 
  10   4   1      101.27       92.06      4.99 o 
  11   4   1       48.05       42.29      6.97 o 
  12   4   1       25.76       22.93      4.52 o 
  13   4   1        0.72        0.00      2.20 o 
  14   4   1       43.75       52.30      5.90 o 
 -14   5   1      138.36      161.02     11.49 o 
 -13   5   1       32.00       31.70      8.66 o 
 -12   5   1       11.31        9.23      2.93 o 
 -11   5   1       21.30       22.09      3.70 o 
 -10   5   1       57.39       67.93      4.79 o 
  -9   5   1      243.66      210.04      7.01 o 
  -8   5   1      105.00       97.29      4.61 o 
  -7   5   1      132.19      138.07      5.21 o 
  -6   5   1       88.11       95.00      3.94 o 
  -5   5   1       63.54       79.39      3.31 o 
  -4   5   1      569.24      606.64     10.90 o 
  -3   5   1      285.32      317.24      8.85 o 
  -2   5   1      191.50      191.95      3.57 o 
  -1   5   1      204.82      210.30      3.63 o 
   0   5   1     2150.97     2271.00     26.96 o 
   1   5   1      501.56      527.79      6.12 o 
   2   5   1     1328.54     1377.10     20.73 o 
   3   5   1      705.92      716.21     11.99 o 
   4   5   1      916.30      930.55     15.55 o 
   5   5   1      181.13      190.09      5.25 o 
   6   5   1      100.57      100.50      4.09 o 
   7   5   1       28.80       31.08      3.00 o 
   8   5   1      102.06      100.86      4.70 o 
   9   5   1       34.55       37.18      6.15 o 
  10   5   1        0.46        3.57      2.11 o 
  11   5   1       22.62       19.18      3.23 o 
  12   5   1        1.86        1.51      3.89 o 
  13   5   1        6.27        6.13      2.88 o 
  14   5   1       51.62       47.09      5.59 o 
 -13   6   1        6.80        7.45      3.01 o 
 -12   6   1        0.54        0.00      2.76 o 
 -11   6   1       48.46       39.25      4.13 o 
 -10   6   1       99.72       85.88      9.92 o 
  -9   6   1       34.39       36.90      6.72 o 
  -8   6   1      155.84      148.41     14.50 o 
  -7   6   1      174.68      178.11      5.96 o 
  -6   6   1       63.11       69.34      3.50 o 
  -5   6   1      333.12      339.83     13.69 o 
  -4   6   1      397.88      405.53      8.22 o 
  -3   6   1      105.80      113.02      6.40 o 
  -2   6   1       22.05       24.27      2.05 o 
  -1   6   1      422.92      470.83      8.22 o 
   0   6   1      764.74      781.91     14.82 o 
   1   6   1      729.91      787.48      8.69 o 
   2   6   1       24.19       29.76      5.46 o 
   3   6   1      825.78      828.83     13.87 o 
   4   6   1       60.88       73.26      4.02 o 
   5   6   1        0.33        0.00      3.26 o 
   6   6   1      117.97      115.64      4.46 o 
   7   6   1       36.96       35.56      3.23 o 
   8   6   1       18.91       21.95      4.52 o 
   9   6   1       49.77       37.59      3.72 o 
  10   6   1       52.98       57.65      4.65 o 
  11   6   1        8.49        9.49      2.71 o 
  12   6   1        1.49        0.00      2.35 o 
  13   6   1        1.73        0.97      2.57 o 
 -13   7   1       36.44       48.47      5.10 o 
 -12   7   1       19.34       25.27      3.81 o 
 -11   7   1       16.35       15.73      3.23 o 
 -10   7   1       57.80       60.67      5.34 o 
  -9   7   1        4.96        4.82      4.90 o 
  -8   7   1       17.88       14.06      2.65 o 
  -7   7   1       40.73       35.75      3.52 o 
  -6   7   1      159.67      148.81      5.15 o 
  -5   7   1      539.09      530.17     10.65 o 
  -4   7   1        6.10        6.72      1.56 o 
  -3   7   1       88.48       95.86      2.79 o 
  -2   7   1      101.53       93.03      3.34 o 
  -1   7   1      325.68      333.72      5.47 o 
   0   7   1      126.10      111.93      2.57 o 
   1   7   1      355.52      402.85      4.97 o 
   2   7   1      274.32      281.73      5.18 o 
   3   7   1      139.48      134.89      3.85 o 
   4   7   1      375.97      370.35      7.87 o 
   5   7   1       55.37       48.63      3.00 o 
   6   7   1      268.73      257.15      6.95 o 
   7   7   1       69.68       64.82      3.98 o 
   8   7   1       47.09       44.94      5.08 o 
   9   7   1        2.83        3.48      2.26 o 
  10   7   1       53.15       55.74      4.67 o 
  11   7   1        1.61        3.23      2.38 o 
  12   7   1        7.72        4.45      2.71 o 
  13   7   1        9.71        8.77      3.33 o 
 -13   8   1       38.80       47.38      5.06 o 
 -12   8   1        1.96        0.00      2.34 o 
 -11   8   1       33.40       39.26      4.39 o 
 -10   8   1        1.38        0.00      2.04 o 
  -9   8   1       10.15        7.19      2.41 o 
  -8   8   1       53.17       57.88      5.02 o 
  -7   8   1       40.72       34.91      5.02 o 
  -6   8   1       54.81       51.33      3.43 o 
  -5   8   1       13.19       12.95      2.09 o 
  -4   8   1       25.32       22.42      1.90 o 
  -3   8   1       80.44       85.71      2.78 o 
  -2   8   1      100.88       94.52      3.90 o 
  -1   8   1      198.07      204.34      6.02 o 
   0   8   1      265.38      274.51      5.52 o 
   1   8   1       10.26       14.20      3.33 o 
   2   8   1       57.97       58.49      3.26 o 
   3   8   1      126.15      123.68      3.83 o 
   4   8   1       31.27       34.85      2.58 o 
   5   8   1        1.37        0.00      1.58 o 
   6   8   1      380.21      365.97     11.49 o 
   7   8   1      109.68      111.90      4.91 o 
   8   8   1      192.57      185.72      9.04 o 
   9   8   1       15.31       13.45      7.03 o 
  10   8   1       26.12       24.88      4.58 o 
  11   8   1        9.65       11.32      3.16 o 
  12   8   1       10.33       14.64      3.45 o 
  13   8   1       17.96       23.98      4.18 o 
 -12   9   1        8.98       13.68      3.41 o 
 -11   9   1        2.19        0.11      4.46 o 
 -10   9   1       42.97       53.66      4.73 o 
  -9   9   1        9.77        9.62      3.52 o 
  -8   9   1       64.10       63.98      4.28 o 
  -7   9   1       81.06       81.04      6.91 o 
  -6   9   1       43.63       39.31      3.26 o 
  -5   9   1      292.59      279.76      7.27 o 
  -4   9   1        2.47        2.87      1.24 o 
  -3   9   1      115.05      109.07      4.77 o 
  -2   9   1       25.02       27.87      1.87 o 
  -1   9   1      102.81      100.91      2.74 o 
   0   9   1       72.02       75.23      2.21 o 
   1   9   1      613.96      634.46     13.81 o 
   2   9   1       52.58       57.12      2.09 o 
   3   9   1       90.22       89.15      3.61 o 
   4   9   1      246.04      254.06      6.29 o 
   5   9   1       45.72       42.62      2.97 o 
   6   9   1       52.61       53.55      3.53 o 
   7   9   1        7.26        2.79      1.93 o 
   8   9   1       84.92       85.10      4.85 o 
   9   9   1        3.25        2.99      2.64 o 
  10   9   1       12.29       15.90      3.39 o 
  11   9   1        2.19        3.67      2.65 o 
  12   9   1        1.01        0.40      2.73 o 
 -12  10   1       25.80       32.54      6.09 o 
 -11  10   1        0.70        0.00      2.56 o 
 -10  10   1       44.44       50.68      5.84 o 
  -9  10   1       12.82       12.66      2.87 o 
  -8  10   1       62.77       56.07      4.37 o 
  -7  10   1      143.31      146.46      7.34 o 
  -6  10   1       21.98       25.68      2.95 o 
  -5  10   1      110.35      103.21      3.59 o 
  -4  10   1      270.06      288.84      6.64 o 
  -3  10   1      264.33      276.15      5.54 o 
  -2  10   1       61.28       69.21      2.50 o 
  -1  10   1      163.23      166.20      3.71 o 
   0  10   1      563.55      522.85     11.32 o 
   1  10   1       11.65       13.00      3.33 o 
   2  10   1      248.41      213.09      6.66 o 
   3  10   1      546.33      545.01     15.33 o 
   4  10   1      134.93      127.66      8.66 o 
   5  10   1      109.58      114.74      4.46 o 
   6  10   1      108.91      109.32      4.64 o 
   7  10   1        8.24        9.54      2.34 o 
   8  10   1        3.18        4.26      2.64 o 
   9  10   1        7.94        7.63      2.62 o 
  10  10   1        1.78        0.94      2.37 o 
  11  10   1       28.13       38.06      4.58 o 
  12  10   1        1.23        0.24      4.96 o 
 -11  11   1       28.30       36.43      4.58 o 
 -10  11   1       17.53       21.16      3.53 o 
  -9  11   1       15.86       11.81      2.96 o 
  -8  11   1        3.47        4.09      2.38 o 
  -7  11   1        8.28       10.99      2.06 o 
  -6  11   1        8.03       10.49      2.71 o 
  -5  11   1       71.07       75.08      3.29 o 
  -4  11   1       59.25       49.93      2.68 o 
  -3  11   1       85.06       73.17      6.03 o 
  -2  11   1      179.48      169.40      6.08 o 
  -1  11   1      311.69      307.09     13.56 o 
   0  11   1       14.52       10.26      2.35 o 
   1  11   1      471.95      447.68     10.65 o 
   2  11   1       55.41       48.37      3.98 o 
   3  11   1      263.87      250.75      7.85 o 
   4  11   1      294.29      278.47      8.43 o 
   5  11   1       67.79       72.11      4.01 o 
   6  11   1       54.98       55.53      3.67 o 
   7  11   1       37.09       48.24      3.97 o 
   8  11   1       16.45       13.82      5.59 o 
   9  11   1       22.85       29.38      4.27 o 
  10  11   1       15.86       20.17      3.95 o 
  11  11   1       19.22       25.07      4.02 o 
 -10  12   1        7.12        8.21      3.64 o 
  -9  12   1        1.38        0.00      1.68 o 
  -8  12   1       32.86       38.27      4.16 o 
  -7  12   1       11.93       13.45      2.92 o 
  -6  12   1        0.74        0.35      2.20 o 
  -5  12   1        6.44        2.62      2.23 o 
  -4  12   1       19.36       20.40      3.07 o 
  -3  12   1       19.56       21.97      2.93 o 
  -2  12   1      145.75      128.42      6.21 o 
  -1  12   1       14.26       10.57      2.38 o 
   0  12   1       79.88       77.78      4.35 o 
   1  12   1      114.86      116.98      5.24 o 
   2  12   1       52.82       42.79      4.52 o 
   3  12   1       69.79       66.10      5.02 o 
   4  12   1      396.42      386.02     10.34 o 
   5  12   1        5.90        5.56      2.68 o 
   6  12   1       14.67       15.65      3.16 o 
   7  12   1        1.46        0.00      2.11 o 
   8  12   1       27.42       29.25      6.53 o 
   9  12   1       13.21       21.72      6.03 o 
  10  12   1        4.75       11.17      5.27 o 
 -10  13   1       18.32       22.96      4.04 o 
  -9  13   1       10.17       10.88      3.23 o 
  -8  13   1       16.52       18.77      4.39 o 
  -7  13   1        5.68        7.60      2.76 o 
  -6  13   1       16.30       15.87      4.52 o 
  -5  13   1       22.61       18.85      3.70 o 
  -4  13   1        9.30        6.82      3.33 o 
  -3  13   1        7.73        7.50      2.41 o 
  -2  13   1       95.44       88.80      5.71 o 
  -1  13   1       11.23        8.89      4.52 o 
   0  13   1        5.25        4.37      2.20 o 
   1  13   1        1.28        0.93      2.04 o 
   2  13   1       51.08       44.10      4.12 o 
   3  13   1      145.09      122.58      5.99 o 
   4  13   1       77.93       76.71      5.00 o 
   5  13   1       22.34       17.60      3.70 o 
   6  13   1       34.24       30.44      4.06 o 
   7  13   1       19.64       20.91      3.64 o 
   8  13   1       17.47       18.56      4.83 o 
   9  13   1        1.02        1.90      2.69 o 
  -9  14   1        1.31        0.00      2.72 o 
  -8  14   1        6.65       12.52      5.90 o 
  -7  14   1        0.68        1.51      2.71 o 
  -6  14   1       10.02       14.43      3.08 o 
  -5  14   1        7.26        3.65      2.47 o 
  -4  14   1       20.46       23.54      4.90 o 
  -3  14   1       29.55       26.03      3.43 o 
  -2  14   1        5.47        5.81      2.44 o 
  -1  14   1       24.45       16.86      3.06 o 
   0  14   1       14.38       16.81      3.89 o 
   1  14   1       10.87       12.03      2.75 o 
   2  14   1       94.70      100.20      5.55 o 
   3  14   1       33.39       30.44      3.81 o 
   4  14   1        3.77        3.54      3.26 o 
   5  14   1       35.66       38.90      4.40 o 
   6  14   1       16.19       12.41      3.95 o 
   7  14   1        5.68       11.19      3.35 o 
   8  14   1       10.78        6.30      3.16 o 
   9  14   1       18.66       20.87      3.98 o 
  -7  15   1        0.18        0.00      2.55 o 
  -6  15   1       18.95       23.24      4.33 o 
  -5  15   1       14.43       16.09      3.31 o 
  -4  15   1       40.59       45.83      4.53 o 
  -3  15   1        4.59        6.48      2.61 o 
  -2  15   1        7.45        6.87      2.53 o 
  -1  15   1       23.01       25.23      3.63 o 
   0  15   1        4.62        3.80      2.39 o 
   1  15   1        5.79        5.77      2.44 o 
   2  15   1       46.19       41.18      4.34 o 
   3  15   1       19.63       18.35      5.40 o 
   4  15   1        2.76        2.70      2.55 o 
   5  15   1        6.07        3.90      3.39 o 
   6  15   1       14.31       14.55      3.46 o 
   7  15   1        1.47        3.41      4.90 o 
  -6  16   1        0.70        3.29      3.45 o 
  -5  16   1       18.58       17.71      4.27 o 
  -4  16   1        5.13        6.43      4.65 o 
  -3  16   1       19.12       20.02      3.58 o 
  -2  16   1       10.53       11.21      4.21 o 
  -1  16   1       12.66       10.75      4.90 o 
   0  16   1        4.24        5.66      2.71 o 
   1  16   1        6.57        4.31      4.39 o 
   2  16   1        3.93        1.67      2.62 o 
   3  16   1        8.66        9.43      5.40 o 
   4  16   1        4.35        9.31      3.07 o 
   5  16   1        8.05       12.42      3.41 o 
   6  16   1        3.55        6.81      3.35 o 
  -4  17   1       22.86       27.11      4.07 o 
  -3  17   1        3.51        4.11      2.93 o 
  -2  17   1        0.17        2.28      2.89 o 
  -1  17   1       10.73       19.51      4.90 o 
   0  17   1       38.08       43.06      7.72 o 
   1  17   1       20.10       18.84      3.66 o 
   2  17   1        3.74        2.70      2.73 o 
   3  17   1        5.12       11.63      3.58 o 
   4  17   1       15.75       14.02      3.64 o 
  -3 -17   2       19.04       19.71      7.78 o 
  -2 -17   2       24.09       21.74      3.72 o 
  -1 -17   2        1.61        0.00      2.39 o 
   0 -17   2       33.65       34.52      4.44 o 
   1 -17   2       22.13       21.18      3.70 o 
   2 -17   2       18.95       22.64      3.81 o 
   3 -17   2       43.74       39.34      4.53 o 
  -6 -16   2        0.80        0.00      3.64 o 
  -5 -16   2       10.44       11.42      3.15 o 
  -4 -16   2        8.13        9.62      4.27 o 
  -3 -16   2        9.87        3.18      2.50 o 
  -2 -16   2       41.67       43.85      4.77 o 
  -1 -16   2       19.27       18.79      3.70 o 
   0 -16   2        9.15        5.94      4.58 o 
   1 -16   2       39.20       41.80      4.44 o 
   2 -16   2        4.98        4.50      2.57 o 
   3 -16   2        0.48        0.00      3.08 o 
   4 -16   2       23.60       24.90      3.73 o 
   5 -16   2        1.00        0.48      2.30 o 
   6 -16   2        1.89        0.36      2.35 o 
  -7 -15   2       41.21       44.68      4.61 o 
  -6 -15   2       27.13       22.97      3.51 o 
  -5 -15   2       13.63       18.44      3.83 o 
  -4 -15   2       24.76       18.14      4.71 o 
  -3 -15   2       18.05       16.31      3.14 o 
  -2 -15   2       13.88       11.81      2.84 o 
  -1 -15   2       58.18       56.33      4.78 o 
   0 -15   2       28.36       26.24      5.34 o 
   1 -15   2        5.02        2.48      2.39 o 
   2 -15   2       20.10       20.59      3.33 o 
   3 -15   2       17.77       14.32      2.93 o 
   4 -15   2       37.88       34.27      3.95 o 
   5 -15   2       27.73       30.48      3.68 o 
   6 -15   2        4.75        6.78      2.57 o 
   7 -15   2       47.58       46.92      6.28 o 
  -9 -14   2        3.74        5.38      2.61 o 
  -8 -14   2        5.68        7.57      2.66 o 
  -7 -14   2        0.76        0.00      1.98 o 
  -6 -14   2       15.32       20.24      3.23 o 
  -5 -14   2        2.65        2.78      3.14 o 
  -4 -14   2       32.09       31.51      3.66 o 
  -3 -14   2       13.70       14.66      2.79 o 
  -2 -14   2        4.26        2.72      2.07 o 
  -1 -14   2        8.04        9.95      2.59 o 
   0 -14   2       10.54        9.91      2.53 o 
   1 -14   2        7.04        9.15      2.70 o 
   2 -14   2       25.45       30.34      4.71 o 
   3 -14   2       17.53       15.66      2.84 o 
   4 -14   2        6.35        7.89      2.44 o 
   5 -14   2        2.58        1.94      1.98 o 
   6 -14   2        6.13        6.76      2.38 o 
   7 -14   2       10.57       18.63      5.08 o 
   8 -14   2       33.75       43.12      4.21 o 
 -10 -13   2       11.13       14.69      3.19 o 
  -9 -13   2       10.09        7.58      2.68 o 
  -8 -13   2        8.63        8.04      2.62 o 
  -7 -13   2        0.78        1.01      2.13 o 
  -6 -13   2        6.76        5.40      2.34 o 
  -5 -13   2        2.76        3.55      2.16 o 
  -4 -13   2        1.57        1.19      1.95 o 
  -3 -13   2       26.46       31.19      3.54 o 
  -2 -13   2      170.15      169.50      6.57 o 
  -1 -13   2       25.95       21.23      3.70 o 
   0 -13   2       91.03       81.62      4.62 o 
   1 -13   2       20.94       19.89      3.70 o 
   2 -13   2       24.75       22.46      3.20 o 
   3 -13   2       61.27       55.78      4.35 o 
   4 -13   2        3.30        5.20      2.08 o 
   5 -13   2       29.88       33.96      3.89 o 
   6 -13   2       14.61       12.46      2.62 o 
   7 -13   2        3.36        0.00      2.00 o 
   8 -13   2        1.13        0.15      2.04 o 
   9 -13   2        7.07        3.39      4.27 o 
 -10 -12   2        3.01        7.27      2.61 o 
  -9 -12   2        4.09        1.59      2.26 o 
  -8 -12   2       68.46       76.29      4.90 o 
  -7 -12   2       35.30       43.12      3.93 o 
  -6 -12   2        9.04        4.68      2.04 o 
  -5 -12   2        5.29        8.26      2.26 o 
  -4 -12   2        5.11        5.84      3.08 o 
  -3 -12   2       36.59       36.19      3.59 o 
  -2 -12   2       71.01       74.20      4.59 o 
  -1 -12   2       39.56       41.89      3.68 o 
   0 -12   2       72.40       63.33      4.39 o 
   1 -12   2       45.89       36.22      6.53 o 
   2 -12   2       57.47       64.59      7.47 o 
   3 -12   2      160.35      147.06      5.77 o 
   4 -12   2       30.76       30.28      3.33 o 
   5 -12   2       50.21       45.83      3.82 o 
   6 -12   2      116.57      112.91      5.19 o 
   7 -12   2       20.13       19.07      2.41 o 
   8 -12   2       16.61       20.06      2.54 o 
   9 -12   2       19.16       19.08      5.15 o 
  10 -12   2       15.68       14.19      5.02 o 
 -10 -11   2       13.65       19.19      2.55 o 
  -9 -11   2       66.45       66.31      4.73 o 
  -8 -11   2       34.54       37.43      4.83 o 
  -7 -11   2        9.09       10.61      2.44 o 
  -6 -11   2       16.14       14.30      2.48 o 
  -5 -11   2       22.87       20.06      4.77 o 
  -4 -11   2       10.02       10.13      2.45 o 
  -3 -11   2      144.67      132.31      5.36 o 
  -2 -11   2      244.10      238.97      7.23 o 
  -1 -11   2       68.95       69.25      3.94 o 
   0 -11   2       86.05       73.82      4.04 o 
   1 -11   2       80.13       68.02      4.09 o 
   2 -11   2      394.91      372.87      9.32 o 
   3 -11   2       41.81       37.90      5.34 o 
   4 -11   2       28.59       29.80      3.06 o 
   5 -11   2       60.15       52.63      3.89 o 
   6 -11   2      117.12      128.66      4.89 o 
   7 -11   2       14.31       14.79      2.85 o 
   8 -11   2       66.12       62.82      3.51 o 
   9 -11   2       19.12       24.36      5.40 o 
  10 -11   2       29.89       34.28      6.28 o 
  11 -11   2        0.96        0.00      3.26 o 
 -11 -10   2        0.33        0.00      3.39 o 
 -10 -10   2       46.51       52.24      3.49 o 
  -9 -10   2       20.44       23.00      2.52 o 
  -8 -10   2       17.31       19.17      3.50 o 
  -7 -10   2       40.08       37.41      4.27 o 
  -6 -10   2        5.33        5.63      2.07 o 
  -5 -10   2        8.61       11.08      2.22 o 
  -4 -10   2       83.28       79.09      6.72 o 
  -3 -10   2      117.37      114.66      4.78 o 
  -2 -10   2       25.80       29.05      2.97 o 
  -1 -10   2       56.95       50.78      3.59 o 
   0 -10   2       35.73       35.59      3.06 o 
   1 -10   2       49.82       47.98      3.50 o 
   2 -10   2      265.96      256.86      6.75 o 
   3 -10   2      161.50      157.37      5.22 o 
   4 -10   2      405.57      417.63      7.13 o 
   5 -10   2      527.40      509.14      7.59 o 
   6 -10   2      392.36      393.70      7.19 o 
   7 -10   2       34.43       36.55      2.28 o 
   8 -10   2       71.40       77.94      3.59 o 
   9 -10   2        2.04        4.14      3.64 o 
  10 -10   2       22.99       25.49      5.78 o 
  11 -10   2       21.79       27.12      6.15 o 
 -11  -9   2       68.89       84.62      7.91 o 
 -10  -9   2        9.83        4.76      1.79 o 
  -9  -9   2       50.21       57.37      4.14 o 
  -8  -9   2       13.29        8.39      1.49 o 
  -7  -9   2      220.32      222.28      4.50 o 
  -6  -9   2      232.42      246.02      5.65 o 
  -5  -9   2      143.94      145.73      3.59 o 
  -4  -9   2       16.29       20.13      2.49 o 
  -3  -9   2       38.79       38.66      3.19 o 
  -2  -9   2      559.14      539.91     11.27 o 
  -1  -9   2      467.17      459.38      9.99 o 
   0  -9   2       88.28       94.12      6.34 o 
   1  -9   2       82.10       93.37      3.90 o 
   2  -9   2      109.69      116.34      3.03 o 
   3  -9   2        4.78        5.65      1.20 o 
   4  -9   2      301.27      269.85      4.78 o 
   5  -9   2      551.05      523.95      8.01 o 
   6  -9   2       50.36       55.56      3.61 o 
   7  -9   2       75.38       70.80      2.67 o 
   8  -9   2       18.91       19.72      1.85 o 
   9  -9   2        1.85        5.49      3.08 o 
  10  -9   2        6.25       10.69      4.33 o 
  11  -9   2       26.91       42.10      4.28 o 
  12  -9   2        0.24        3.79      2.82 o 
 -13  -8   2       51.55       66.42      7.16 o 
 -12  -8   2        0.21        0.00      2.25 o 
 -11  -8   2       54.16       65.74      5.96 o 
 -10  -8   2        4.54        7.48      1.55 o 
  -9  -8   2       29.02       34.11      3.86 o 
  -8  -8   2      115.33      101.09      3.06 o 
  -7  -8   2       62.90       56.65      2.37 o 
  -6  -8   2      153.70      150.38      3.37 o 
  -5  -8   2       65.02       62.56      2.19 o 
  -4  -8   2      301.42      297.63      5.40 o 
  -3  -8   2      156.68      165.76      5.24 o 
  -2  -8   2       54.76       50.86      4.90 o 
  -1  -8   2       27.30       30.58      2.53 o 
   0  -8   2      425.71      464.21      9.54 o 
   1  -8   2      548.04      568.68     11.05 o 
   2  -8   2      159.39      157.57      3.53 o 
   3  -8   2       91.40       95.25      2.48 o 
   4  -8   2       43.66       40.15      1.87 o 
   5  -8   2      136.44      137.47      4.11 o 
   6  -8   2      324.76      324.56      5.45 o 
   7  -8   2        2.32        0.49      1.10 o 
   8  -8   2       23.42       26.15      2.39 o 
   9  -8   2       44.45       49.15      4.07 o 
  10  -8   2        0.08        0.00      1.87 o 
  11  -8   2       21.38       31.59      3.75 o 
  12  -8   2       17.02       19.26      3.41 o 
 -13  -7   2       43.96       61.90      7.16 o 
 -12  -7   2       20.88       22.83      5.78 o 
 -11  -7   2       31.60       35.25      3.68 o 
 -10  -7   2       65.34       67.43      2.90 o 
  -9  -7   2       62.38       53.73      2.62 o 
  -8  -7   2       76.36       71.43      3.37 o 
  -7  -7   2       32.29       32.57      1.94 o 
  -6  -7   2       86.10       83.91      2.50 o 
  -5  -7   2       92.26       88.99      2.38 o 
  -4  -7   2      196.36      217.07      4.23 o 
  -3  -7   2      542.50      516.39      8.85 o 
  -2  -7   2       48.19       57.93      2.84 o 
  -1  -7   2      284.54      319.74      7.19 o 
   0  -7   2      509.18      536.37     10.25 o 
   1  -7   2       60.47       58.84      7.60 o 
   2  -7   2      155.19      154.53      3.97 o 
   3  -7   2     1190.82     1242.01     14.03 o 
   4  -7   2       16.12       14.50      1.68 o 
   5  -7   2      211.67      212.19      3.95 o 
   6  -7   2      531.02      527.96      7.42 o 
   7  -7   2       48.75       49.97      2.17 o 
   8  -7   2       12.40       14.26      1.49 o 
   9  -7   2       90.45       90.47      4.67 o 
  10  -7   2        3.09        3.96      2.26 o 
  11  -7   2        5.76        5.50      3.20 o 
  12  -7   2        2.82        6.09      2.57 o 
  13  -7   2        3.18        3.44      6.72 o 
 -13  -6   2       38.14       37.25      4.21 o 
 -12  -6   2       36.71       44.48      4.83 o 
 -11  -6   2      174.33      172.96      6.47 o 
 -10  -6   2       67.15       66.69      2.82 o 
  -9  -6   2      154.82      148.93      3.65 o 
  -8  -6   2        3.24        1.20      1.09 o 
  -7  -6   2       12.42       12.03      1.49 o 
  -6  -6   2       52.17       49.63      1.96 o 
  -5  -6   2      161.72      170.52      3.34 o 
  -4  -6   2      121.01      114.36      2.48 o 
  -3  -6   2      172.80      193.58      3.67 o 
  -2  -6   2      595.20      661.26      8.94 o 
  -1  -6   2      931.21      982.79     16.07 o 
   0  -6   2      615.93      614.54     10.92 o 
   1  -6   2     1095.26     1167.24     18.55 o 
   2  -6   2     1160.49     1166.74     15.45 o 
   3  -6   2      694.67      734.00      8.84 o 
   4  -6   2      237.97      245.35      4.07 o 
   5  -6   2      146.10      135.26      3.73 o 
   6  -6   2       42.22       42.35      1.89 o 
   7  -6   2      218.72      218.00      4.05 o 
   8  -6   2      134.39      140.17      3.23 o 
   9  -6   2       19.90       20.64      2.93 o 
  10  -6   2       11.62        9.27      2.48 o 
  11  -6   2       46.44       56.25     10.17 o 
  12  -6   2       11.53        7.22      2.77 o 
  13  -6   2        0.49        1.06      2.70 o 
 -14  -5   2        5.15        5.65      4.02 o 
 -13  -5   2       29.93       30.60      3.85 o 
 -12  -5   2       12.65        7.41      2.66 o 
 -11  -5   2       16.23       18.08      2.97 o 
 -10  -5   2      167.10      156.71      3.80 o 
  -9  -5   2      204.12      202.72      4.23 o 
  -8  -5   2      213.30      206.00      4.11 o 
  -7  -5   2       37.38       33.68      2.09 o 
  -6  -5   2       84.74       93.63      2.52 o 
  -5  -5   2       87.99       91.09      2.29 o 
  -4  -5   2      970.09     1049.31     11.82 o 
  -3  -5   2      720.05      737.55      8.64 o 
  -2  -5   2      314.59      342.66      5.23 o 
  -1  -5   2     1141.95     1176.45     14.46 o 
   0  -5   2      421.53      421.43      7.81 o 
   1  -5   2      266.15      271.28      5.77 o 
   2  -5   2      935.02      898.32     12.02 o 
   3  -5   2       93.44       96.58      2.17 o 
   4  -5   2      152.18      168.45      3.08 o 
   5  -5   2      336.04      331.07      4.93 o 
   6  -5   2       74.95       78.16      2.18 o 
   7  -5   2       34.79       35.45      2.08 o 
   8  -5   2      185.03      182.33      3.54 o 
   9  -5   2      115.43      116.64      5.15 o 
  10  -5   2       15.14       11.10      3.58 o 
  11  -5   2        4.03        4.47      2.32 o 
  12  -5   2        4.43        1.67      2.29 o 
  13  -5   2        8.30        8.34      2.91 o 
 -14  -4   2       67.71       86.38      8.91 o 
 -13  -4   2       55.52       72.25      5.46 o 
 -12  -4   2       32.96       30.32      3.59 o 
 -11  -4   2       41.44       41.00      3.89 o 
 -10  -4   2       17.42       15.77      1.99 o 
  -9  -4   2      329.77      318.96      5.47 o 
  -8  -4   2      117.35      119.14      3.04 o 
  -7  -4   2      183.53      186.49      3.65 o 
  -6  -4   2       33.67       40.22      2.30 o 
  -5  -4   2        5.24        6.01      0.94 o 
  -4  -4   2      441.53      453.58      5.87 o 
  -3  -4   2      459.74      462.71      5.82 o 
  -2  -4   2      106.65      122.22      2.98 o 
  -1  -4   2      574.15      561.33      7.44 o 
   0  -4   2     1550.04     1582.98     18.68 o 
   1  -4   2     1886.59     1878.55     22.61 o 
   2  -4   2     1656.22     1659.56     20.30 o 
   3  -4   2       56.74       56.17      1.56 o 
   4  -4   2      151.49      159.02      3.59 o 
   5  -4   2      278.63      290.81      4.30 o 
   6  -4   2      323.09      335.42      4.81 o 
   7  -4   2      952.11      951.23     11.04 o 
   8  -4   2       34.22       35.87      2.98 o 
   9  -4   2       86.72       93.24      4.61 o 
  10  -4   2        2.91        1.09      1.98 o 
  11  -4   2       69.18       71.35     10.55 o 
  12  -4   2       20.26       26.49      3.65 o 
  13  -4   2       10.75       10.68      5.15 o 
  14  -4   2       37.02       42.18      4.88 o 
 -14  -3   2       90.35      111.46      6.21 o 
 -13  -3   2       19.51       25.69      3.64 o 
 -12  -3   2        5.62        5.48      2.34 o 
 -11  -3   2       21.07       21.67      3.02 o 
 -10  -3   2       24.86       19.46      2.07 o 
  -9  -3   2      294.41      293.26     11.59 o 
  -8  -3   2      184.15      176.79      3.64 o 
  -7  -3   2       42.53       40.50      1.88 o 
  -6  -3   2       79.03       74.98      2.09 o 
  -5  -3   2      345.40      366.16      5.10 o 
  -4  -3   2      326.31      336.06      4.61 o 
  -3  -3   2      175.19      182.43      2.84 o 
  -2  -3   2      290.40      287.06      3.73 o 
  -1  -3   2      115.29      103.14      2.11 o 
   0  -3   2     5046.18     4990.13     55.76 o 
   1  -3   2     1551.96     1538.28     18.55 o 
   2  -3   2      902.16      933.38     11.70 o 
   3  -3   2      472.09      462.52      5.63 o 
   4  -3   2      282.91      278.50      3.89 o 
   5  -3   2      478.48      496.35      6.11 o 
   6  -3   2      401.66      410.65      6.03 o 
   7  -3   2      118.64      117.98      2.83 o 
   8  -3   2       42.57       42.62      3.50 o 
   9  -3   2       86.75       93.97      4.57 o 
  10  -3   2       14.04        9.68      4.02 o 
  11  -3   2       38.53       36.18      3.81 o 
  12  -3   2        1.44        3.22      2.41 o 
  13  -3   2       14.31       18.26      3.31 o 
  14  -3   2        1.88        2.57      2.82 o 
 -14  -2   2       15.04       15.01      3.49 o 
 -13  -2   2        4.39        7.03      2.75 o 
 -12  -2   2        4.41        5.58      2.39 o 
 -11  -2   2       12.51       12.24      2.57 o 
 -10  -2   2       21.37       15.58      2.58 o 
  -9  -2   2        6.75        9.40      1.66 o 
  -8  -2   2      710.75      708.20     10.53 o 
  -7  -2   2      153.24      148.62      3.63 o 
  -6  -2   2       53.96       54.50      1.82 o 
  -5  -2   2      142.33      163.59      2.96 o 
  -4  -2   2      565.40      562.11      6.78 o 
  -3  -2   2       54.61       57.44      1.98 o 
  -2  -2   2      111.36      116.55      1.88 o 
  -1  -2   2     5076.73     4914.75     69.73 o 
   0  -2   2     9914.12     9441.15     93.11 o 
   1  -2   2     1492.96     1474.03     15.11 o 
   2  -2   2      820.12      851.94     12.43 o 
   3  -2   2       78.62      101.65      2.14 o 
   4  -2   2      441.95      474.22      5.63 o 
   5  -2   2       84.11       86.92      2.74 o 
   6  -2   2      171.64      156.37      3.86 o 
   7  -2   2      279.94      280.07      7.41 o 
   8  -2   2       34.40       35.72      3.15 o 
   9  -2   2        3.16        1.32      1.86 o 
  10  -2   2       40.64       38.98      3.72 o 
  11  -2   2       16.71       11.14      2.76 o 
  12  -2   2        0.65        0.86      2.21 o 
  13  -2   2       58.31       61.58      5.23 o 
  14  -2   2        4.14        5.10      2.91 o 
 -14  -1   2       28.74       33.18      4.20 o 
 -13  -1   2       63.15       82.96      5.39 o 
 -12  -1   2        9.76       11.84      2.71 o 
 -11  -1   2       15.58       16.25      6.65 o 
 -10  -1   2      141.23      146.31      4.19 o 
  -9  -1   2      186.38      188.11      4.57 o 
  -8  -1   2      376.94      368.06      7.86 o 
  -7  -1   2       11.85       10.14      1.40 o 
  -6  -1   2       25.16       20.71      1.74 o 
  -5  -1   2      301.30      293.26      5.62 o 
  -4  -1   2      276.77      276.36      5.54 o 
  -3  -1   2       74.19       73.55      2.17 o 
  -2  -1   2     2295.46     2206.40     22.21 o 
  -1  -1   2      366.98      350.88      6.70 o 
   0  -1   2     3189.72     3156.04     31.41 o 
   1  -1   2    11642.30    11109.77    115.83 o 
   2  -1   2      594.31      648.46      7.91 o 
   3  -1   2      389.17      390.35      6.91 o 
   5  -1   2     1683.43     1648.36     36.79 o 
   6  -1   2      834.14      832.57     14.82 o 
   7  -1   2       26.83       20.34      2.39 o 
   8  -1   2      146.64      138.30      7.47 o 
   9  -1   2       35.19       25.92      2.97 o 
  10  -1   2       80.90       78.66      4.46 o 
  11  -1   2        6.24        1.66      2.45 o 
  12  -1   2        4.62        5.18      2.38 o 
  13  -1   2        6.38        7.54      2.93 o 
  14  -1   2        0.34        0.00      2.43 o 
 -14   0   2        3.41        5.66      5.34 o 
 -13   0   2       14.92       17.21      6.03 o 
 -12   0   2        2.42        2.92      2.17 o 
 -11   0   2       42.45       39.79      4.27 o 
 -10   0   2      206.90      210.42     10.15 o 
  -9   0   2      277.06      270.61     11.35 o 
  -8   0   2      132.44      126.21      3.60 o 
  -7   0   2       87.48       92.34      2.86 o 
  -6   0   2       10.08        8.87      1.38 o 
  -5   0   2      192.23      198.38      3.81 o 
  -4   0   2      841.99      896.58     11.55 o 
  -3   0   2       91.74       92.99      2.04 o 
  -2   0   2      929.49      901.62     15.99 o 
  -1   0   2     5717.76     5823.12     66.42 o 
   0   0   2       30.78       20.54      0.78 o 
   1   0   2       41.07       39.44      1.15 o 
   2   0   2     2695.54     2686.60     30.96 o 
   3   0   2     2378.86     2417.52     35.24 o 
   4   0   2     2028.43     2017.53     30.22 o 
   5   0   2      154.54      144.63      5.90 o 
   6   0   2        0.30        1.36      1.32 o 
   7   0   2      257.39      268.91      7.05 o 
   8   0   2       31.85       27.62      2.93 o 
   9   0   2       18.68       11.79      3.52 o 
  10   0   2       53.79       39.79      3.81 o 
  11   0   2        8.17        2.87      2.20 o 
  12   0   2        0.43        0.00      2.14 o 
  13   0   2        0.06        0.11      4.33 o 
  14   0   2        0.75        1.39      3.58 o 
 -14   1   2       28.78       39.48      4.56 o 
 -13   1   2       63.15       80.18      5.71 o 
 -12   1   2        9.80        8.51      2.66 o 
 -11   1   2       15.60       15.07      4.96 o 
 -10   1   2      141.34      133.03      4.13 o 
  -9   1   2      186.53      179.80      4.62 o 
  -8   1   2      376.62      362.30     11.11 o 
  -7   1   2       11.89       12.63      1.48 o 
  -6   1   2       25.32       24.96      2.43 o 
  -5   1   2      300.72      283.24      6.17 o 
  -4   1   2      276.66      274.22      5.78 o 
  -3   1   2       74.27       72.59      2.30 o 
  -2   1   2     2296.22     2229.75     37.48 o 
  -1   1   2      366.36      355.92      6.84 o 
   0   1   2     3189.99     3205.58     44.65 o 
   1   1   2    11639.10    11380.37    157.26 o 
   2   1   2      595.26      634.80      8.43 o 
   3   1   2      388.92      382.11      7.14 o 
   4   1   2     1027.12     1017.03     25.61 o 
   5   1   2     1681.56     1644.70     25.70 o 
   6   1   2      832.85      828.71     19.90 o 
   7   1   2       26.79       27.33      2.70 o 
   8   1   2      146.70      132.82      5.15 o 
   9   1   2       35.16       31.64      3.28 o 
  10   1   2       80.70       75.36      4.70 o 
  11   1   2        6.27        5.42      2.39 o 
  12   1   2        4.62        6.59      3.77 o 
  13   1   2        6.41        7.94      6.72 o 
  14   1   2        0.34        0.00      7.22 o 
 -14   2   2       14.97       12.53      5.02 o 
 -13   2   2        4.38        1.53      2.64 o 
 -12   2   2        4.39        3.64      2.40 o 
 -11   2   2       12.54       12.97      2.66 o 
 -10   2   2       21.45       18.89      2.12 o 
  -9   2   2        6.76        5.75      2.27 o 
  -8   2   2      711.79      673.35     10.58 o 
  -7   2   2      152.99      140.26      4.70 o 
  -6   2   2       53.91       58.33      2.84 o 
  -5   2   2      142.43      170.81      4.53 o 
  -4   2   2      564.78      578.23     11.55 o 
  -3   2   2       54.81       56.91      2.08 o 
  -2   2   2      111.12      108.68      3.58 o 
  -1   2   2     5078.16     4983.23     57.14 o 
   0   2   2     9916.34     9414.44    132.41 o 
   1   2   2     1492.06     1481.77     21.62 o 
   2   2   2      820.28      844.02     10.80 o 
   3   2   2       78.32       95.79      6.21 o 
   4   2   2      441.88      468.08     11.86 o 
   5   2   2       84.26       84.28      3.36 o 
   6   2   2      171.36      152.91      4.83 o 
   7   2   2      279.68      288.09      7.41 o 
   8   2   2       34.44       35.18      3.95 o 
   9   2   2        3.22        3.95      3.33 o 
  10   2   2       40.65       33.88      3.59 o 
  11   2   2       16.60       12.75      8.47 o 
  12   2   2        0.65        0.82      2.02 o 
  13   2   2       58.33       56.56      5.59 o 
  14   2   2        4.15        3.52      2.84 o 
 -14   3   2       90.43      108.59      6.25 o 
 -13   3   2       19.52       22.07      3.59 o 
 -12   3   2        5.62        8.37      3.39 o 
 -11   3   2       21.18       17.53      2.88 o 
 -10   3   2       24.86       19.49      2.20 o 
  -9   3   2      294.24      291.83      6.23 o 
  -8   3   2      184.22      172.50      7.09 o 
  -7   3   2       42.65       41.74      3.06 o 
  -6   3   2       79.16       79.85      3.42 o 
  -5   3   2      345.96      370.17      7.59 o 
  -4   3   2      326.39      345.75      6.88 o 
  -3   3   2      174.38      184.94      7.28 o 
  -2   3   2      291.14      283.00      5.46 o 
  -1   3   2      115.13      103.02      2.09 o 
   0   3   2     5047.72     4972.75     70.15 o 
   1   3   2     1551.02     1552.99     18.36 o 
   2   3   2      901.75      929.20     11.78 o 
   3   3   2      471.97      459.90      8.42 o 
   4   3   2      283.50      278.07     15.19 o 
   5   3   2      478.72      487.90      9.71 o 
   6   3   2      401.26      418.98     12.81 o 
   7   3   2      118.56      109.38      9.17 o 
   8   3   2       42.56       38.80      4.39 o 
   9   3   2       86.69       85.16      6.78 o 
  10   3   2       13.94        9.70      2.50 o 
  11   3   2       38.59       35.13      3.88 o 
  12   3   2        1.42        5.15      2.44 o 
  13   3   2       14.29       13.86      3.28 o 
  14   3   2        1.88        3.50      2.98 o 
 -14   4   2       67.76       67.20      6.84 o 
 -13   4   2       55.60       80.01      6.15 o 
 -12   4   2       33.00       39.78      4.22 o 
 -11   4   2       41.42       36.72      6.53 o 
 -10   4   2       17.35       13.29      1.99 o 
  -9   4   2      329.65      325.93      8.74 o 
  -8   4   2      117.25      120.44      4.97 o 
  -7   4   2      184.07      178.75      6.84 o 
  -6   4   2       33.60       30.97      2.62 o 
  -5   4   2        5.19        2.82      1.30 o 
  -4   4   2      441.55      453.53      8.65 o 
  -3   4   2      459.81      476.67      8.52 o 
  -2   4   2      106.81      119.28      2.53 o 
  -1   4   2      573.25      562.79      8.89 o 
   0   4   2     1550.41     1560.40     20.19 o 
   1   4   2     1885.84     1878.96     31.95 o 
   2   4   2     1656.22     1686.28     20.19 o 
   3   4   2       56.85       55.13      2.57 o 
   4   4   2      151.65      160.77      4.47 o 
   5   4   2      278.68      289.90      9.29 o 
   6   4   2      323.31      331.77      7.93 o 
   7   4   2      951.50      931.76     24.86 o 
   8   4   2       34.11       32.60      3.28 o 
   9   4   2       86.79       88.33      4.70 o 
  10   4   2        2.89        4.17      2.32 o 
  11   4   2       69.05       70.76      5.19 o 
  12   4   2       20.28       19.67      3.40 o 
  13   4   2       10.79       13.57      4.58 o 
  14   4   2       36.97       44.91      5.00 o 
 -14   5   2        5.13        6.00      4.83 o 
 -13   5   2       29.90       31.92      9.73 o 
 -12   5   2       12.62        8.27      2.71 o 
 -11   5   2       16.23       17.47      3.11 o 
 -10   5   2      167.13      163.39      8.98 o 
  -9   5   2      204.45      202.26      6.75 o 
  -8   5   2      213.33      201.01      6.47 o 
  -7   5   2       37.39       37.60      3.24 o 
  -6   5   2       84.61       84.20      3.79 o 
  -5   5   2       88.30      100.07      5.15 o 
  -4   5   2      970.87     1039.24     24.11 o 
  -3   5   2      718.85      744.55     12.55 o 
  -2   5   2      315.17      349.53      6.69 o 
  -1   5   2     1143.23     1175.27     14.85 o 
   0   5   2      421.85      409.10      8.70 o 
   1   5   2      267.04      286.04      4.31 o 
   2   5   2      934.35      907.97     11.62 o 
   3   5   2       93.46       94.11      3.17 o 
   4   5   2      152.45      170.58      4.70 o 
   5   5   2      336.24      339.17     17.20 o 
   6   5   2       75.12       82.94      3.79 o 
   7   5   2       35.01       35.17      3.29 o 
   8   5   2      184.88      185.06      6.32 o 
   9   5   2      115.16       99.89      8.79 o 
  10   5   2       15.13       19.17      3.06 o 
  11   5   2        4.06        2.31      2.14 o 
  12   5   2        4.42        4.51      2.47 o 
  13   5   2        8.28        8.77      3.10 o 
 -13   6   2       38.13       40.57      4.66 o 
 -12   6   2       36.79       34.94      4.17 o 
 -11   6   2      174.19      172.19      7.06 o 
 -10   6   2       67.31       62.55      4.75 o 
  -9   6   2      154.79      146.43      5.93 o 
  -8   6   2        3.20        1.61      1.84 o 
  -7   6   2       12.35        9.16      2.11 o 
  -6   6   2       52.16       46.52      5.34 o 
  -5   6   2      161.60      167.69      5.05 o 
  -4   6   2      120.80      108.83      3.81 o 
  -3   6   2      172.83      188.07      5.09 o 
  -2   6   2      594.98      663.96      9.33 o 
  -1   6   2      932.85      967.51     12.76 o 
   0   6   2      616.17      604.74      8.59 o 
   1   6   2     1093.97     1177.08     12.78 o 
   2   6   2     1161.06     1185.36     14.77 o 
   3   6   2      694.67      716.36     12.46 o 
   4   6   2      238.43      252.13      6.06 o 
   5   6   2      146.02      139.66      4.64 o 
   6   6   2       42.18       43.09      3.32 o 
   7   6   2      219.05      210.22      8.79 o 
   8   6   2      134.54      142.68      8.54 o 
   9   6   2       19.85       22.67      3.14 o 
  10   6   2       11.56       12.79      2.82 o 
  11   6   2       46.45       39.02      4.21 o 
  12   6   2       11.47       11.89      3.15 o 
  13   6   2        0.49        0.40      2.59 o 
 -13   7   2       43.95       44.14      4.83 o 
 -12   7   2       20.85       19.95      4.02 o 
 -11   7   2       31.54       31.10      5.21 o 
 -10   7   2       65.25       67.29      5.00 o 
  -9   7   2       62.33       52.42     11.49 o 
  -8   7   2       76.23       67.02      4.22 o 
  -7   7   2       32.20       34.49      3.23 o 
  -6   7   2       86.45       80.23      6.72 o 
  -5   7   2       92.54       84.66      3.83 o 
  -4   7   2      196.59      212.86      5.28 o 
  -3   7   2      543.05      497.08      7.83 o 
  -2   7   2       48.24       59.56      2.14 o 
  -1   7   2      283.96      325.78      5.51 o 
   0   7   2      509.26      541.03      8.00 o 
   1   7   2       60.69       58.22      1.49 o 
   2   7   2      155.06      158.74      3.15 o 
   3   7   2     1190.63     1216.98     19.64 o 
   4   7   2       16.20       15.20      3.39 o 
   5   7   2      211.70      207.85      7.09 o 
   6   7   2      530.98      532.16     11.31 o 
   7   7   2       48.73       46.51      4.52 o 
   8   7   2       12.39       13.53      2.68 o 
   9   7   2       90.64       93.98      5.15 o 
  10   7   2        3.09        4.38      2.35 o 
  11   7   2        5.79        3.20      2.56 o 
  12   7   2        2.83        2.50      2.56 o 
  13   7   2        3.18        4.05      2.91 o 
 -13   8   2       51.47       59.66      5.58 o 
 -12   8   2        0.21        0.69      2.68 o 
 -11   8   2       54.35       64.82      6.03 o 
 -10   8   2        4.59        4.78      2.50 o 
  -9   8   2       29.07       30.86      4.77 o 
  -8   8   2      115.19      103.57      4.91 o 
  -7   8   2       63.01       57.63      3.83 o 
  -6   8   2      153.61      142.15      7.66 o 
  -5   8   2       64.77       57.47      5.46 o 
  -4   8   2      300.87      297.42     11.86 o 
  -3   8   2      156.48      159.73      3.85 o 
  -2   8   2       54.87       60.14      2.87 o 
  -1   8   2       27.40       28.44      1.82 o 
   0   8   2      425.28      451.24      7.20 o 
   1   8   2      548.23      574.11      9.31 o 
   2   8   2      159.18      157.60      6.02 o 
   3   8   2       91.58       97.94      3.34 o 
   4   8   2       43.39       39.23      2.64 o 
   5   8   2      136.33      136.89      4.79 o 
   6   8   2      324.86      320.40     26.62 o 
   7   8   2        2.32        1.54      1.93 o 
   8   8   2       23.44       23.17      4.21 o 
   9   8   2       44.33       45.70      8.10 o 
  10   8   2        0.08        0.00      1.88 o 
  11   8   2       21.38       29.21      3.92 o 
  12   8   2       17.01       22.01      3.85 o 
 -12   9   2       93.32      115.29      6.39 o 
 -11   9   2       68.92       72.92      5.61 o 
 -10   9   2        9.81       10.76      2.91 o 
  -9   9   2       50.35       51.30      6.78 o 
  -8   9   2       13.19        8.36      2.41 o 
  -7   9   2      220.30      217.99      7.00 o 
  -6   9   2      232.76      235.97     12.99 o 
  -5   9   2      143.75      138.92      4.09 o 
  -4   9   2       16.35       17.20      1.79 o 
  -3   9   2       38.66       38.91      2.26 o 
  -2   9   2      559.43      539.61      8.58 o 
  -1   9   2      466.81      458.91      7.46 o 
   0   9   2       88.33      105.91      6.15 o 
   1   9   2       81.93       89.16      2.70 o 
   2   9   2      109.45      106.12      2.86 o 
   3   9   2        4.78        5.73      1.33 o 
   4   9   2      301.18      282.17      6.75 o 
   5   9   2      551.21      544.75     16.82 o 
   6   9   2       50.48       54.75      3.65 o 
   7   9   2       75.32       65.71      4.11 o 
   8   9   2       18.85       17.16      2.95 o 
   9   9   2        1.88        0.78      2.18 o 
  10   9   2        6.27       11.60      2.96 o 
  11   9   2       26.93       36.57      4.31 o 
  12   9   2        0.25        0.23      2.62 o 
 -12  10   2       14.08       19.57      3.86 o 
 -11  10   2        0.34        0.00      3.20 o 
 -10  10   2       46.44       48.88      4.67 o 
  -9  10   2       20.39       24.29      5.08 o 
  -8  10   2       17.24       15.16      4.90 o 
  -7  10   2       40.05       36.36      3.60 o 
  -6  10   2        5.37        5.38      1.66 o 
  -5  10   2        8.64        8.21      1.65 o 
  -4  10   2       83.31       77.79      3.09 o 
  -3  10   2      117.14      120.73      3.80 o 
  -2  10   2       25.96       26.67      2.00 o 
  -1  10   2       57.12       57.84      2.95 o 
   0  10   2       35.75       35.12      3.63 o 
   1  10   2       49.90       47.72      4.29 o 
   2  10   2      266.06      251.51     15.57 o 
   3  10   2      161.88      156.67      3.95 o 
   4  10   2      405.32      399.96      8.83 o 
   5  10   2      527.58      514.15     10.80 o 
   6  10   2      392.34      405.63      9.65 o 
   7  10   2       34.39       33.81      3.46 o 
   8  10   2       71.35       69.65      4.70 o 
   9  10   2        2.06        6.47      2.56 o 
  10  10   2       22.95       26.98      3.83 o 
  11  10   2       21.78       27.62      4.11 o 
 -11  11   2        6.20        6.76      4.96 o 
 -10  11   2       13.71       15.13      3.32 o 
  -9  11   2       66.34       65.47      5.59 o 
  -8  11   2       34.50       32.97      3.12 o 
  -7  11   2        9.07        8.62      2.00 o 
  -6  11   2       16.23       18.07      2.19 o 
  -5  11   2       22.95       19.01      2.15 o 
  -4  11   2        9.96        9.24      1.68 o 
  -3  11   2      144.60      136.80      4.48 o 
  -2  11   2      243.85      231.85      7.09 o 
  -1  11   2       69.03       69.39      4.21 o 
   0  11   2       86.09       85.91      5.90 o 
   1  11   2       80.19       66.07      7.16 o 
   2  11   2      395.11      376.68     11.80 o 
   3  11   2       41.89       34.35      5.21 o 
   4  11   2       28.53       29.61      3.64 o 
   5  11   2       60.23       54.17      5.52 o 
   6  11   2      116.82      123.86      5.06 o 
   7  11   2       14.24       14.06      4.77 o 
   8  11   2       66.27       70.70      5.71 o 
   9  11   2       19.07       20.65      3.41 o 
  10  11   2       29.91       35.38      7.47 o 
  11  11   2        0.96        0.86      2.77 o 
 -10  12   2        3.00        1.87      2.90 o 
  -9  12   2        4.12        3.34      2.11 o 
  -8  12   2       68.55       65.05      3.97 o 
  -7  12   2       35.18       43.65      5.64 o 
  -6  12   2        9.03        3.87      2.30 o 
  -5  12   2        5.26        6.81      4.39 o 
  -4  12   2        5.14        6.38      2.26 o 
  -3  12   2       36.54       32.29      3.38 o 
  -2  12   2       70.96       65.48      4.24 o 
  -1  12   2       39.64       35.36      3.41 o 
   0  12   2       72.58       62.59      4.11 o 
   1  12   2       45.97       46.11      6.59 o 
   2  12   2       57.41       59.50      4.39 o 
   3  12   2      160.29      166.23      9.29 o 
   4  12   2       30.78       27.71      3.59 o 
   5  12   2       50.29       43.39      4.30 o 
   6  12   2      116.50      120.25      6.34 o 
   7  12   2       20.10       22.22      5.52 o 
   8  12   2       16.60       13.06      5.15 o 
   9  12   2       19.19       17.07      6.03 o 
  10  12   2       15.71       16.95      6.40 o 
 -10  13   2       11.07       17.25      3.77 o 
  -9  13   2       10.11       12.36      3.23 o 
  -8  13   2        8.65        9.48      3.05 o 
  -7  13   2        0.79        0.00      2.39 o 
  -6  13   2        6.74       10.61      2.84 o 
  -5  13   2        2.71        0.09      2.07 o 
  -4  13   2        1.56        1.51      2.17 o 
  -3  13   2       26.55       25.23      3.24 o 
  -2  13   2      170.37      153.26      6.12 o 
  -1  13   2       25.96       28.80      3.37 o 
   0  13   2       91.12       94.23      6.15 o 
   1  13   2       21.08       21.61      3.06 o 
   2  13   2       24.68       26.79      3.37 o 
   3  13   2       61.08       58.64      7.91 o 
   4  13   2        3.30        3.67      2.47 o 
   5  13   2       29.77       38.64      4.29 o 
   6  13   2       14.60       17.43      3.47 o 
   7  13   2        3.33        3.42      2.75 o 
   8  13   2        1.13        0.00      4.65 o 
   9  13   2        7.10        6.03      5.27 o 
  -9  14   2        3.73        0.00      2.74 o 
  -8  14   2        5.68        2.46      2.76 o 
  -7  14   2        0.75        0.18      2.34 o 
  -6  14   2       15.36       13.56      3.10 o 
  -5  14   2        2.63        6.81      2.59 o 
  -4  14   2       32.11       34.08      3.81 o 
  -3  14   2       13.67       12.83      3.45 o 
  -2  14   2        4.25        5.39      2.29 o 
  -1  14   2        8.02       10.18      5.71 o 
   0  14   2       10.58        8.40      2.57 o 
   1  14   2        7.08        9.54      3.08 o 
   2  14   2       25.45       27.69      3.64 o 
   3  14   2       17.54       16.21      3.16 o 
   4  14   2        6.37        4.74      2.89 o 
   5  14   2        2.59        2.49      2.62 o 
   6  14   2        6.10        0.69      2.77 o 
   7  14   2       10.56        9.75      3.47 o 
   8  14   2       33.69       43.58      5.08 o 
  -7  15   2       41.20       44.91      4.76 o 
  -6  15   2       27.11       30.01      4.16 o 
  -5  15   2       13.69       22.37      3.65 o 
  -4  15   2       24.71       21.75      3.47 o 
  -3  15   2       18.10       20.59      3.34 o 
  -2  15   2       13.88       16.15      5.40 o 
  -1  15   2       58.10       56.97      5.21 o 
   0  15   2       28.37       27.29      3.72 o 
   1  15   2        4.97        7.71      2.66 o 
   2  15   2       20.10       18.57      4.90 o 
   3  15   2       17.77       21.18      3.61 o 
   4  15   2       37.88       38.67      7.03 o 
   5  15   2       27.82       26.00      4.09 o 
   6  15   2        4.74        5.55      3.25 o 
   7  15   2       47.62       54.07      5.52 o 
  -6  16   2        0.81        5.64      2.92 o 
  -5  16   2       10.52        4.23      5.27 o 
  -4  16   2        8.18        7.69      3.01 o 
  -3  16   2        9.84        6.60      3.83 o 
  -2  16   2       41.65       46.78      4.66 o 
  -1  16   2       19.27       25.83      3.77 o 
   0  16   2        9.09       11.04      3.15 o 
   1  16   2       39.19       41.47      4.48 o 
   2  16   2        4.97        9.48      3.00 o 
   3  16   2        0.48        4.34      2.75 o 
   4  16   2       23.60       21.37      3.88 o 
   5  16   2        1.00        3.10      2.89 o 
   6  16   2        1.92        2.16      3.10 o 
  -3  17   2       19.02       25.36      3.89 o 
  -2  17   2       24.10       27.86      3.86 o 
  -1  17   2        1.60        0.87      3.83 o 
   0  17   2       33.59       30.42      4.12 o 
   1  17   2       22.12       27.07      4.24 o 
   2  17   2       18.91       19.00      3.82 o 
   3  17   2       43.70       48.39      5.15 o 
  -3 -17   3        8.75       10.14      3.04 o 
  -2 -17   3        7.02        4.32      2.71 o 
  -1 -17   3        4.31        3.52      2.49 o 
   0 -17   3       16.69       25.43      3.90 o 
   1 -17   3        5.34        7.82      2.97 o 
   2 -17   3        7.62        6.95      2.84 o 
   3 -17   3       15.31       17.87      7.91 o 
  -5 -16   3       20.62       26.40      3.94 o 
  -4 -16   3        1.45        1.46      2.43 o 
  -3 -16   3       13.57       18.21      3.51 o 
  -2 -16   3       10.31        9.92      3.02 o 
  -1 -16   3       31.26       34.28      6.03 o 
   0 -16   3        1.52        0.00      1.95 o 
   1 -16   3       12.91       15.98      3.32 o 
   2 -16   3        3.07        1.94      4.90 o 
   3 -16   3        6.73        8.89      2.91 o 
   4 -16   3       35.82       40.45      4.31 o 
   5 -16   3       16.86       20.96      3.59 o 
  -7 -15   3        3.22        3.80      2.57 o 
  -6 -15   3        0.04        0.00      2.25 o 
  -5 -15   3       25.38       31.37      5.21 o 
  -4 -15   3       19.83       24.48      3.64 o 
  -3 -15   3       18.92       22.07      3.46 o 
  -2 -15   3        9.88       10.37      2.75 o 
  -1 -15   3       20.88       20.69      3.37 o 
   0 -15   3        4.73        4.59      2.44 o 
   1 -15   3       36.24       28.84      7.85 o 
   2 -15   3        0.14        1.64      2.20 o 
   3 -15   3        0.43        1.12      2.16 o 
   4 -15   3        9.71        6.65      2.61 o 
   5 -15   3        7.32        6.17      3.45 o 
   6 -15   3       10.89       12.07      3.01 o 
   7 -15   3       21.56       29.28      3.81 o 
  -8 -14   3        5.97        8.94      3.39 o 
  -7 -14   3       17.08       12.76      2.98 o 
  -6 -14   3       16.22       16.04      4.52 o 
  -5 -14   3        5.37        5.30      2.48 o 
  -4 -14   3        1.57        4.20      2.20 o 
  -3 -14   3        5.42        5.42      3.77 o 
  -2 -14   3        5.89        9.93      2.56 o 
  -1 -14   3        2.39        2.57      2.04 o 
   0 -14   3       21.32       25.60      3.46 o 
   1 -14   3       28.88       31.37      3.73 o 
   2 -14   3       63.70       64.86      4.93 o 
   3 -14   3       25.10       32.04      3.68 o 
   4 -14   3       48.38       60.52      4.79 o 
   5 -14   3        2.99        5.03      2.21 o 
   6 -14   3       13.40       15.84      3.02 o 
   7 -14   3        2.45        0.00      2.13 o 
   8 -14   3        6.42        8.16      3.64 o 
  -9 -13   3       31.81       37.40      4.18 o 
  -8 -13   3       13.72       12.53      2.91 o 
  -7 -13   3        2.75        2.44      2.25 o 
  -6 -13   3       21.50       14.29      3.14 o 
  -5 -13   3        6.66        6.33      3.39 o 
  -4 -13   3        0.46        0.52      1.95 o 
  -3 -13   3       52.29       49.74      4.58 o 
  -2 -13   3       11.22        7.90      2.44 o 
  -1 -13   3        5.40        3.64      2.04 o 
   0 -13   3       31.50       34.56      4.96 o 
   1 -13   3       16.46       12.30      2.62 o 
   2 -13   3       17.72       18.26      3.14 o 
   3 -13   3       60.92       52.19      4.31 o 
   4 -13   3       20.15       21.03      3.02 o 
   5 -13   3       22.65       17.41      2.84 o 
   6 -13   3       21.39       16.22      2.75 o 
   7 -13   3       36.69       37.12      3.77 o 
   8 -13   3        0.58        0.00      3.08 o 
   9 -13   3        8.65       18.96      5.40 o 
 -10 -12   3       22.56       32.50      6.34 o 
  -9 -12   3        7.68       11.24      3.45 o 
  -8 -12   3        1.51        2.34      2.07 o 
  -7 -12   3       21.07       14.12      2.84 o 
  -6 -12   3       58.89       59.64      4.66 o 
  -5 -12   3       40.40       39.93      3.86 o 
  -4 -12   3       26.69       24.79      3.20 o 
  -3 -12   3       10.80        9.33      2.43 o 
  -2 -12   3       24.07       22.13      2.97 o 
  -1 -12   3       24.79       23.70      3.00 o 
   0 -12   3        4.57        2.59      1.81 o 
   1 -12   3      206.80      183.17      6.52 o 
   2 -12   3       93.86       92.65      4.71 o 
   3 -12   3      161.57      145.21      8.98 o 
   4 -12   3       39.07       45.57      3.86 o 
   5 -12   3      106.78      102.89      4.93 o 
   6 -12   3       29.75       29.19      2.79 o 
   7 -12   3       41.07       35.60      3.53 o 
   8 -12   3       16.19       13.42      2.99 o 
   9 -12   3        9.15       15.57      5.15 o 
  10 -12   3        2.70        0.00      4.02 o 
 -11 -11   3       14.63       19.84      4.90 o 
 -10 -11   3       15.36       20.67      3.24 o 
  -9 -11   3        1.55        1.08      2.20 o 
  -8 -11   3       84.66       76.16      4.90 o 
  -7 -11   3       15.95       14.74      2.70 o 
  -6 -11   3       66.41       55.00      6.34 o 
  -5 -11   3        9.70       10.60      2.39 o 
  -4 -11   3      106.21      103.89      5.09 o 
  -3 -11   3       18.12       13.95      2.49 o 
  -2 -11   3       59.13       56.83      4.15 o 
  -1 -11   3       90.87       98.12      9.17 o 
   0 -11   3       21.24       20.35      2.75 o 
   1 -11   3        1.94        2.90      1.77 o 
   2 -11   3      122.14      130.28      5.24 o 
   3 -11   3      200.90      205.99      6.57 o 
   4 -11   3      141.54      130.95      6.91 o 
   5 -11   3       84.02       83.03      4.67 o 
   6 -11   3       70.15       70.43      3.56 o 
   7 -11   3       33.65       36.71      2.95 o 
   8 -11   3        3.55        3.16      2.29 o 
   9 -11   3       34.19       35.41      6.65 o 
  10 -11   3       25.69       26.62      6.15 o 
  11 -11   3        1.89        0.00      3.01 o 
 -11 -10   3       14.68        8.91      3.89 o 
 -10 -10   3       20.58       24.51      5.90 o 
  -9 -10   3        0.70        1.34      1.62 o 
  -8 -10   3        6.05        7.24      5.08 o 
  -7 -10   3      381.80      381.58      9.92 o 
  -6 -10   3       10.54        9.42      2.34 o 
  -5 -10   3       39.09       33.32      3.23 o 
  -4 -10   3       77.32       61.49      4.27 o 
  -3 -10   3       23.98       21.82      2.80 o 
  -2 -10   3      155.37      131.48      8.66 o 
  -1 -10   3      115.70      114.13      4.75 o 
   0 -10   3      136.02      121.26      4.88 o 
   1 -10   3       21.92       20.44      2.57 o 
   2 -10   3        2.20        0.97      2.57 o 
   3 -10   3       38.92       39.78      2.25 o 
   4 -10   3      119.80      119.38      3.20 o 
   5 -10   3       29.02       30.39      2.04 o 
   6 -10   3       93.58       93.99      3.80 o 
   7 -10   3      298.32      317.36      5.93 o 
   8 -10   3       13.51       14.36      2.09 o 
   9 -10   3       19.06       23.24      3.16 o 
  10 -10   3       33.81       31.51      6.28 o 
  11 -10   3        4.92       12.05      4.65 o 
 -11  -9   3       28.33       37.16      5.40 o 
 -10  -9   3       14.78       11.62      2.50 o 
  -9  -9   3       28.46       35.89      2.86 o 
  -8  -9   3      141.64      133.10      4.39 o 
  -7  -9   3      176.69      172.45      6.11 o 
  -6  -9   3       28.52       24.55      2.86 o 
  -5  -9   3       57.82       50.87      6.65 o 
  -4  -9   3      204.21      194.65      6.25 o 
  -3  -9   3      138.23      124.75      4.93 o 
  -2  -9   3       44.09       41.65      3.28 o 
  -1  -9   3       25.49       25.81      2.62 o 
   0  -9   3       73.85       81.55      3.82 o 
   1  -9   3        5.72        3.90      1.64 o 
   2  -9   3       29.97       28.92      5.90 o 
   3  -9   3       46.81       52.02      2.18 o 
   4  -9   3       23.80       25.57      1.77 o 
   5  -9   3      137.41      134.37      3.39 o 
   6  -9   3       18.66       21.16      1.76 o 
   7  -9   3        9.90        9.78      1.52 o 
   8  -9   3        7.25        7.68      1.82 o 
   9  -9   3       52.50       67.77      4.88 o 
  10  -9   3       88.30      104.51      6.03 o 
  11  -9   3        2.65        1.59      6.59 o 
  12  -9   3        4.29        4.24      2.77 o 
 -12  -8   3       53.20       49.84      5.90 o 
 -11  -8   3        3.52        3.81      1.74 o 
 -10  -8   3        4.22        5.47      1.49 o 
  -9  -8   3        5.00        2.37      1.65 o 
  -8  -8   3       99.34       88.20      3.10 o 
  -7  -8   3      168.62      167.18      3.77 o 
  -6  -8   3       58.01       58.76      4.73 o 
  -5  -8   3      354.48      360.18      6.42 o 
  -4  -8   3      260.36      275.65      6.32 o 
  -3  -8   3      177.02      174.28      7.81 o 
  -2  -8   3      140.74      132.99      4.75 o 
  -1  -8   3      517.39      536.76     16.82 o 
   0  -8   3      273.35      271.71      6.88 o 
   1  -8   3        3.31        2.32      1.33 o 
   2  -8   3       51.94       52.58      4.58 o 
   3  -8   3      527.21      512.65      7.21 o 
   4  -8   3      196.48      184.26      5.55 o 
   5  -8   3       77.16       71.24      2.44 o 
   6  -8   3       60.82       61.31      2.36 o 
   7  -8   3       36.22       33.82      2.05 o 
   8  -8   3       55.09       51.84      2.93 o 
   9  -8   3        6.76        8.59      2.47 o 
  10  -8   3        5.64        7.45      2.59 o 
  11  -8   3       19.36       20.60      3.77 o 
  12  -8   3       12.19       14.92      3.27 o 
 -13  -7   3        0.27        1.26      3.39 o 
 -12  -7   3        6.29        5.52      3.52 o 
 -11  -7   3       36.25       39.55      2.57 o 
 -10  -7   3       22.44       22.65      2.00 o 
  -9  -7   3      148.82      137.33      3.61 o 
  -8  -7   3       47.51       39.63      2.76 o 
  -7  -7   3       58.90       54.20      3.39 o 
  -6  -7   3      146.42      146.56      4.89 o 
  -5  -7   3        2.81        2.10      1.81 o 
  -4  -7   3      126.91      129.05      3.20 o 
  -3  -7   3       12.26       12.32      1.25 o 
  -2  -7   3      306.90      316.49      5.24 o 
  -1  -7   3      177.46      202.46      5.55 o 
   0  -7   3      151.39      156.36     10.99 o 
   1  -7   3      103.38      103.74      6.21 o 
   2  -7   3        9.46       13.59      1.49 o 
   3  -7   3      104.70      106.86      3.39 o 
   4  -7   3       29.01       27.52      1.65 o 
   5  -7   3      135.22      143.29      3.24 o 
   6  -7   3      923.54      903.82     13.90 o 
   7  -7   3      183.50      193.68      3.97 o 
   8  -7   3       60.26       61.89      3.55 o 
   9  -7   3       21.09       19.94      5.46 o 
  10  -7   3       22.18       17.03      3.05 o 
  11  -7   3       40.91       48.53      4.62 o 
  12  -7   3       47.89       62.99      5.38 o 
  13  -7   3       10.12       12.78      4.46 o 
 -13  -6   3       48.99       53.36      6.65 o 
 -12  -6   3       38.92       47.96      6.03 o 
 -11  -6   3        0.66        0.24      1.35 o 
 -10  -6   3       44.64       47.87      2.61 o 
  -9  -6   3       18.85       17.36      1.73 o 
  -8  -6   3       75.87       76.10      2.56 o 
  -7  -6   3       46.56       47.61      2.12 o 
  -6  -6   3       28.68       33.15      2.16 o 
  -5  -6   3      127.12      144.47      3.12 o 
  -4  -6   3      180.64      190.18      3.99 o 
  -3  -6   3       11.36       11.38      1.17 o 
  -2  -6   3      732.39      810.05     13.00 o 
  -1  -6   3      101.59       88.11      3.43 o 
   0  -6   3      572.63      573.61     10.56 o 
   1  -6   3     2417.73     2510.67     30.84 o 
   2  -6   3      691.46      703.04     10.23 o 
   3  -6   3       90.82       86.74      2.72 o 
   4  -6   3       82.75       82.72      2.28 o 
   5  -6   3      120.10      123.16      3.91 o 
   6  -6   3      550.65      534.49      7.32 o 
   7  -6   3        8.16        7.52      1.37 o 
   8  -6   3      150.00      149.39      5.66 o 
   9  -6   3        0.39        4.48      2.11 o 
  10  -6   3       33.89       31.25      3.55 o 
  11  -6   3       60.55       72.71      5.45 o 
  12  -6   3        3.81        4.33      2.59 o 
  13  -6   3        1.45        0.00      2.61 o 
 -14  -5   3        1.88        0.00      3.52 o 
 -13  -5   3       73.15       87.76      7.28 o 
 -12  -5   3        0.54        0.77      2.45 o 
 -11  -5   3       26.23       27.92      2.55 o 
 -10  -5   3      135.88      135.56      3.61 o 
  -9  -5   3      294.58      277.76      5.16 o 
  -8  -5   3       34.43       33.61      2.24 o 
  -7  -5   3       49.14       48.30      3.15 o 
  -6  -5   3        7.30        4.33      1.00 o 
  -5  -5   3       45.36       46.28      2.50 o 
  -4  -5   3      128.76      137.91      2.77 o 
  -3  -5   3      317.11      346.94      5.72 o 
  -2  -5   3      312.88      321.38      5.19 o 
  -1  -5   3      577.67      624.48      8.64 o 
   0  -5   3     1027.69     1094.40     13.84 o 
   1  -5   3     4738.28     4997.51     58.09 o 
   2  -5   3     1947.55     2083.66     25.50 o 
   3  -5   3      111.08      120.82      2.97 o 
   4  -5   3      217.00      242.76      3.98 o 
   5  -5   3       43.34       48.82      2.91 o 
   6  -5   3      236.86      228.23      3.95 o 
   7  -5   3     1034.54     1012.89     15.49 o 
   8  -5   3        8.80        7.51      2.64 o 
   9  -5   3       36.19       38.01      3.71 o 
  10  -5   3       20.11       15.97      2.84 o 
  11  -5   3        7.22        8.46      2.73 o 
  12  -5   3       27.75       38.12      8.54 o 
  13  -5   3        3.30        2.22      2.56 o 
 -14  -4   3        0.47        0.00      3.26 o 
 -13  -4   3       26.99       22.72      5.15 o 
 -12  -4   3       73.42       89.09      5.02 o 
 -11  -4   3       65.72       67.39      4.79 o 
 -10  -4   3      150.83      150.31      4.56 o 
  -9  -4   3       52.83       60.10      2.54 o 
  -8  -4   3       94.39       95.13      2.79 o 
  -7  -4   3       86.50       86.63      2.55 o 
  -6  -4   3       16.32       17.63      2.27 o 
  -5  -4   3      273.98      257.57      4.13 o 
  -4  -4   3     1112.63     1223.20     13.50 o 
  -3  -4   3       11.85       10.76      1.10 o 
  -2  -4   3      348.31      348.43      9.74 o 
  -1  -4   3      267.19      256.73      4.26 o 
   0  -4   3      330.39      325.65      4.40 o 
   1  -4   3      201.49      214.54      3.30 o 
   2  -4   3     1265.00     1314.04     16.44 o 
   3  -4   3       29.68       31.59      2.39 o 
   4  -4   3      176.65      161.12      2.89 o 
   5  -4   3      334.51      350.96      5.58 o 
   6  -4   3      694.37      703.87      8.52 o 
   7  -4   3       35.20       33.31      2.95 o 
   8  -4   3      142.82      140.08      5.43 o 
   9  -4   3       32.72       30.05      5.40 o 
  10  -4   3       20.35       16.52      2.93 o 
  11  -4   3       69.85       66.44      5.14 o 
  12  -4   3       23.42       27.27      4.96 o 
  13  -4   3        0.33        0.24      2.47 o 
 -14  -3   3        2.50        0.00      3.52 o 
 -13  -3   3       11.74        9.92      4.27 o 
 -12  -3   3       16.48       17.29      3.70 o 
 -11  -3   3        6.61        2.20      1.67 o 
 -10  -3   3       82.28       85.93      3.40 o 
  -9  -3   3      215.82      224.26      6.04 o 
  -8  -3   3      293.23      293.73      5.05 o 
  -7  -3   3       24.80       28.65      1.85 o 
  -6  -3   3       10.06        8.46      1.09 o 
  -5  -3   3      150.39      166.32      3.04 o 
  -4  -3   3      233.14      222.32      3.62 o 
  -3  -3   3      148.94      162.12      2.70 o 
  -2  -3   3       86.65       89.28      2.23 o 
  -1  -3   3      235.19      223.66      3.77 o 
   0  -3   3      120.11      131.25      2.31 o 
   1  -3   3      312.48      331.26      4.37 o 
   2  -3   3      515.77      515.00      7.20 o 
   3  -3   3       82.85       89.67      2.82 o 
   4  -3   3      104.78      109.51      2.12 o 
   5  -3   3       85.44       94.88      1.98 o 
   6  -3   3       18.04       16.67      1.06 o 
   7  -3   3       55.92       54.39      2.00 o 
   8  -3   3       51.69       43.56      4.21 o 
   9  -3   3      195.69      195.09      6.59 o 
  10  -3   3       20.62       20.81      3.06 o 
  11  -3   3       19.12       26.93      3.55 o 
  12  -3   3       41.36       34.03      4.07 o 
  13  -3   3        0.87        2.47      2.68 o 
  14  -3   3       22.06       30.26      8.29 o 
 -14  -2   3       29.80       38.80      6.53 o 
 -13  -2   3       47.44       53.45     14.56 o 
 -12  -2   3       41.69       51.08      4.30 o 
 -11  -2   3        1.36        0.00      1.73 o 
 -10  -2   3      135.72      129.68      4.94 o 
  -9  -2   3      208.95      190.19      4.74 o 
  -8  -2   3      874.48      848.15     12.28 o 
  -7  -2   3      352.88      342.49      6.08 o 
  -6  -2   3       55.94       60.99      1.93 o 
  -5  -2   3      862.93      906.65     10.41 o 
  -4  -2   3      332.11      341.55      4.66 o 
  -3  -2   3     1066.28     1102.70     11.97 o 
  -2  -2   3      798.03      778.81     10.19 o 
  -1  -2   3     1111.59     1110.62     13.77 o 
   0  -2   3     1290.77     1279.62     13.48 o 
   1  -2   3        5.26        3.21      0.58 o 
   2  -2   3      483.23      496.40      5.89 o 
   3  -2   3      217.95      222.96      3.52 o 
   4  -2   3      288.20      295.08     10.53 o 
   5  -2   3      331.28      327.80      9.17 o 
   6  -2   3       93.52      104.00      4.12 o 
   7  -2   3      141.37      131.81      4.92 o 
   8  -2   3      124.96      117.17      5.05 o 
   9  -2   3       11.31       15.61      2.65 o 
  10  -2   3        6.04        7.62      2.29 o 
  11  -2   3       20.23       19.36      3.26 o 
  12  -2   3        2.37        2.74      2.89 o 
  13  -2   3       32.12       38.44      4.56 o 
  14  -2   3       28.63       33.09      4.41 o 
 -14  -1   3       10.89        7.66      4.14 o 
 -13  -1   3       78.01       95.03      5.45 o 
 -12  -1   3       17.59       17.62      3.00 o 
 -11  -1   3        1.84        1.68      1.54 o 
 -10  -1   3      131.01      121.45      6.03 o 
  -9  -1   3      316.19      312.85      6.28 o 
  -8  -1   3       38.01       44.10      6.07 o 
  -7  -1   3      233.19      223.28      4.67 o 
  -6  -1   3      296.91      300.99      5.35 o 
  -5  -1   3      771.73      793.83     10.75 o 
  -4  -1   3      274.70      272.31      4.20 o 
  -3  -1   3      532.01      539.84     12.73 o 
  -2  -1   3      589.15      569.73     10.68 o 
  -1  -1   3     1215.88     1254.31     13.09 o 
   0  -1   3     3499.23     3461.44     34.52 o 
   1  -1   3     4403.61     4286.19     42.62 o 
   2  -1   3       34.26       35.96      1.08 o 
   3  -1   3      638.69      655.67      7.32 o 
   4  -1   3      909.71      954.03     22.04 o 
   5  -1   3       54.40       47.35      2.75 o 
   6  -1   3      316.59      310.86     10.55 o 
   7  -1   3       82.28       82.43      3.95 o 
   8  -1   3      108.49      108.83      4.82 o 
   9  -1   3      237.57      228.32      7.23 o 
  10  -1   3        2.05        0.00      1.81 o 
  11  -1   3       10.23       12.89      5.52 o 
  12  -1   3        6.32        3.86      2.44 o 
  13  -1   3       10.13        8.43      2.97 o 
  14  -1   3        4.55        7.61      3.00 o 
 -14   0   3       20.50       15.69      4.90 o 
 -13   0   3       69.57       95.10      7.16 o 
 -12   0   3       10.88       15.25      2.97 o 
 -11   0   3       24.23       28.59      2.80 o 
 -10   0   3        2.13        0.84      1.49 o 
  -9   0   3        0.06        2.01      1.49 o 
  -8   0   3     1537.89     1510.10     19.90 o 
  -7   0   3      217.48      231.77      5.12 o 
  -6   0   3      240.98      251.82      4.79 o 
  -5   0   3       36.83       41.14      2.39 o 
  -4   0   3       18.48       21.29      1.31 o 
  -3   0   3      390.20      400.84      5.71 o 
  -2   0   3     1373.97     1361.99     16.29 o 
  -1   0   3        8.23       10.26      0.70 o 
   0   0   3     3021.92     2858.60     32.98 o 
   1   0   3     6354.89     6448.73    149.41 o 
   2   0   3     3836.44     3916.99     45.12 o 
   3   0   3      253.46      209.21      6.00 o 
   4   0   3      636.82      690.63     12.16 o 
   5   0   3       10.82       12.17      1.73 o 
   6   0   3     3332.51     3370.87     50.28 o 
   7   0   3      221.44      208.92      7.53 o 
   8   0   3      127.39      133.82      5.28 o 
   9   0   3        0.63        2.46      1.91 o 
  10   0   3       76.20       82.48      4.73 o 
  11   0   3       32.60       33.73      3.77 o 
  12   0   3        7.31        6.06      2.70 o 
  13   0   3        5.38        0.63      3.45 o 
  14   0   3       21.71       34.07      8.66 o 
 -14   1   3       10.87        9.84      3.15 o 
 -13   1   3       78.05       88.54      7.66 o 
 -12   1   3       17.55       26.10      4.65 o 
 -11   1   3        1.83        0.97      1.56 o 
 -10   1   3      130.90      118.30      3.96 o 
  -9   1   3      316.02      297.58      6.28 o 
  -8   1   3       38.01       38.12      2.57 o 
  -7   1   3      233.43      227.38      4.84 o 
  -6   1   3      297.43      299.84      5.45 o 
  -5   1   3      771.72      792.64     10.89 o 
  -4   1   3      274.59      265.63      5.52 o 
  -3   1   3      531.45      544.59      8.98 o 
  -2   1   3      588.42      556.19     12.18 o 
  -1   1   3     1214.83     1274.30     18.64 o 
   0   1   3     3501.28     3503.80     60.83 o 
   1   1   3     4404.68     4381.18     60.90 o 
   2   1   3       34.12       34.02      5.96 o 
   3   1   3      639.34      658.83     11.27 o 
   4   1   3      909.54      933.75     15.67 o 
   5   1   3       54.35       61.28      2.97 o 
   6   1   3      316.57      323.86      7.76 o 
   7   1   3       81.98       82.51      3.90 o 
   8   1   3      108.54      110.05      7.34 o 
   9   1   3      236.93      227.05      7.85 o 
  10   1   3        2.07        0.00      1.86 o 
  11   1   3       10.23       13.75      4.27 o 
  12   1   3        6.28        3.20      2.43 o 
  13   1   3       10.16       10.05      3.83 o 
  14   1   3        4.58        2.96      2.93 o 
 -14   2   3       29.72       26.90      3.91 o 
 -13   2   3       47.53       42.76      6.59 o 
 -12   2   3       41.78       52.71      5.15 o 
 -11   2   3        1.40        0.45      1.54 o 
 -10   2   3      135.56      124.52      4.12 o 
  -9   2   3      208.91      188.24      5.25 o 
  -8   2   3      875.24      826.48     12.42 o 
  -7   2   3      352.39      332.67      6.24 o 
  -6   2   3       55.80       57.95      2.93 o 
  -5   2   3      863.42      887.25     14.91 o 
  -4   2   3      332.28      337.52      6.68 o 
  -3   2   3     1066.82     1128.07     17.13 o 
  -2   2   3      799.83      787.73      9.75 o 
  -1   2   3     1112.28     1123.98     13.57 o 
   0   2   3     1291.94     1291.72     25.80 o 
   1   2   3        5.19        3.21      0.93 o 
   2   2   3      483.26      498.83      8.79 o 
   3   2   3      217.86      212.89      4.08 o 
   4   2   3      288.00      295.80     11.36 o 
   5   2   3      331.24      334.59     10.80 o 
   6   2   3       93.69       94.16      5.40 o 
   7   2   3      141.09      132.96      5.01 o 
   8   2   3      125.21      124.96      8.91 o 
   9   2   3       11.28       13.78      2.57 o 
  10   2   3        6.06        3.21      2.14 o 
  11   2   3       20.27       22.91      5.15 o 
  12   2   3        2.38        2.21      2.29 o 
  13   2   3       32.17       44.55      4.77 o 
  14   2   3       28.53       38.75      4.70 o 
 -14   3   3        2.50        2.81      4.21 o 
 -13   3   3       11.67       11.28      3.06 o 
 -12   3   3       16.48       25.21      3.46 o 
 -11   3   3        6.62        5.95      1.91 o 
 -10   3   3       82.50       88.50      3.60 o 
  -9   3   3      215.47      206.68      5.23 o 
  -8   3   3      293.30      289.97      7.63 o 
  -7   3   3       25.03       27.15      3.14 o 
  -6   3   3       10.05        5.73      1.63 o 
  -5   3   3      150.40      163.60      4.53 o 
  -4   3   3      233.33      230.72      5.34 o 
  -3   3   3      149.24      161.73      3.98 o 
  -2   3   3       86.96       86.14      2.43 o 
  -1   3   3      235.24      220.34      3.60 o 
   0   3   3      119.80      133.24      3.18 o 
   1   3   3      312.26      325.43      6.21 o 
   2   3   3      515.03      520.65      7.41 o 
   3   3   3       82.71       84.10      3.47 o 
   4   3   3      104.56      110.67      3.68 o 
   5   3   3       85.38       91.97      3.63 o 
   6   3   3       17.99       19.51      2.64 o 
   7   3   3       55.82       54.06      4.71 o 
   8   3   3       51.70       38.69      5.15 o 
   9   3   3      195.82      183.54      6.61 o 
  10   3   3       20.67       17.99      3.77 o 
  11   3   3       19.08       20.13      3.31 o 
  12   3   3       41.36       45.85      4.71 o 
  13   3   3        0.86        0.73      2.70 o 
  14   3   3       22.03       21.09      4.03 o 
 -14   4   3        0.47        0.00      2.22 o 
 -13   4   3       26.98       21.47      3.59 o 
 -12   4   3       73.45       84.28     14.50 o 
 -11   4   3       65.66       67.95      3.65 o 
 -10   4   3      150.87      157.74      4.71 o 
  -9   4   3       53.02       52.09      4.04 o 
  -8   4   3       94.56       89.10      7.78 o 
  -7   4   3       86.34       85.75      4.04 o 
  -6   4   3       16.30       17.01      2.20 o 
  -5   4   3      273.61      259.06      6.17 o 
  -4   4   3     1113.66     1214.60     19.40 o 
  -3   4   3       11.92       11.91      1.75 o 
  -2   4   3      348.58      359.99      5.40 o 
  -1   4   3      266.70      252.91      6.58 o 
   0   4   3      329.96      316.20      6.08 o 
   1   4   3      201.78      208.60      6.03 o 
   2   4   3     1263.45     1303.66     16.38 o 
   3   4   3       29.75       26.46      1.64 o 
   4   4   3      176.71      156.03      6.59 o 
   5   4   3      334.78      337.92      7.79 o 
   6   4   3      694.07      691.02     13.39 o 
   7   4   3       35.19       33.45      5.15 o 
   8   4   3      142.96      147.33      5.63 o 
   9   4   3       32.80       28.23      3.37 o 
  10   4   3       20.34       17.75      3.83 o 
  11   4   3       69.68       63.77      5.01 o 
  12   4   3       23.43       21.95      3.58 o 
  13   4   3        0.33        4.22      2.71 o 
 -14   5   3        1.88        2.77      2.79 o 
 -13   5   3       73.13       93.06      6.36 o 
 -12   5   3        0.53        3.62      2.43 o 
 -11   5   3       26.16       24.12      2.58 o 
 -10   5   3      136.00      138.13      5.81 o 
  -9   5   3      294.36      281.09      9.60 o 
  -8   5   3       34.40       27.62      3.14 o 
  -7   5   3       49.40       47.59      3.42 o 
  -6   5   3        7.26        5.67      2.70 o 
  -5   5   3       45.59       47.93      3.08 o 
  -4   5   3      128.83      149.70      4.30 o 
  -3   5   3      317.29      354.54      5.71 o 
  -2   5   3      313.02      317.17      5.21 o 
  -1   5   3      577.45      634.84      8.78 o 
   0   5   3     1027.43     1101.62     14.13 o 
   1   5   3     4736.48     5032.52     57.61 o 
   2   5   3     1949.30     2098.06     25.21 o 
   3   5   3      111.00      118.27      3.00 o 
   4   5   3      217.11      237.00      5.95 o 
   5   5   3       43.24       44.13      3.11 o 
   6   5   3      237.23      226.68     11.36 o 
   7   5   3     1034.85     1037.68     18.71 o 
   8   5   3        8.84       10.22      2.29 o 
   9   5   3       36.12       40.55      3.91 o 
  10   5   3       20.16       19.99      3.19 o 
  11   5   3        7.19        9.68      2.91 o 
  12   5   3       27.71       32.08      4.15 o 
  13   5   3        3.34        1.81      3.26 o 
 -13   6   3       49.06       55.11      5.15 o 
 -12   6   3       38.94       30.70      3.95 o 
 -11   6   3        0.67        0.38      3.14 o 
 -10   6   3       44.68       46.60      4.13 o 
  -9   6   3       18.86       19.07      2.97 o 
  -8   6   3       75.71       70.61      4.39 o 
  -7   6   3       46.64       47.47      5.84 o 
  -6   6   3       28.62       30.99      2.93 o 
  -5   6   3      127.01      143.32      5.78 o 
  -4   6   3      180.06      191.04      5.88 o 
  -3   6   3       11.42       11.31      1.72 o 
  -2   6   3      731.39      816.07     11.60 o 
  -1   6   3      101.55       86.82      4.07 o 
   0   6   3      571.35      570.39      6.95 o 
   1   6   3     2417.25     2570.75     31.51 o 
   2   6   3      692.20      706.96      9.73 o 
   3   6   3       90.48       85.96      4.58 o 
   4   6   3       82.42       85.53     12.87 o 
   5   6   3      120.05      119.56      4.43 o 
   6   6   3      550.84      514.57     11.10 o 
   7   6   3        8.21        7.35      2.20 o 
   8   6   3      149.76      153.17      9.98 o 
   9   6   3        0.38        0.99      2.32 o 
  10   6   3       34.02       37.37      4.71 o 
  11   6   3       60.57       63.88      5.71 o 
  12   6   3        3.82        1.02      2.65 o 
  13   6   3        1.46        2.35      2.67 o 
 -13   7   3        0.27        0.17      2.76 o 
 -12   7   3        6.30       13.15      3.16 o 
 -11   7   3       36.28       38.48      4.16 o 
 -10   7   3       22.29       24.56      3.45 o 
  -9   7   3      148.87      131.77      5.80 o 
  -8   7   3       47.51       39.71      3.63 o 
  -7   7   3       58.86       58.22      4.00 o 
  -6   7   3      146.48      150.58      5.27 o 
  -5   7   3        2.86        2.94      1.60 o 
  -4   7   3      126.70      126.90      3.42 o 
  -3   7   3       12.24       13.41      1.44 o 
  -2   7   3      306.91      322.57      5.66 o 
  -1   7   3      177.17      196.04      4.09 o 
   0   7   3      151.30      161.77      3.42 o 
   1   7   3      103.22      102.39      2.22 o 
   2   7   3        9.47       13.18      1.83 o 
   3   7   3      104.78      106.52      3.64 o 
   4   7   3       29.03       32.98      2.67 o 
   5   7   3      135.02      127.34      4.76 o 
   6   7   3      923.03      908.35     16.89 o 
   7   7   3      183.42      195.12      6.56 o 
   8   7   3       60.23       61.43      4.49 o 
   9   7   3       21.10       23.08      4.83 o 
  10   7   3       22.09       22.21      3.34 o 
  11   7   3       40.94       46.49      6.28 o 
  12   7   3       47.97       51.59      8.22 o 
  13   7   3       10.15        6.14      3.16 o 
 -13   8   3        0.31        0.00      2.59 o 
 -12   8   3       53.16       60.64      5.37 o 
 -11   8   3        3.50        4.14      6.15 o 
 -10   8   3        4.23        4.81      2.82 o 
  -9   8   3        4.99        1.83      2.29 o 
  -8   8   3       99.40       88.73      4.63 o 
  -7   8   3      168.47      153.87      8.04 o 
  -6   8   3       57.91       53.25      3.56 o 
  -5   8   3      354.48      351.99      6.71 o 
  -4   8   3      259.92      276.37      5.56 o 
  -3   8   3      177.21      172.89      4.10 o 
  -2   8   3      140.84      132.34      5.09 o 
  -1   8   3      516.72      525.82     11.07 o 
   0   8   3      273.80      279.12      5.28 o 
   1   8   3        3.32        2.64      0.77 o 
   2   8   3       52.06       48.96      1.94 o 
   3   8   3      527.24      514.10      9.89 o 
   4   8   3      196.65      187.51      6.09 o 
   5   8   3       76.87       67.51      3.67 o 
   6   8   3       61.03       53.56      7.78 o 
   7   8   3       36.14       37.64      3.52 o 
   8   8   3       55.06       48.55      6.03 o 
   9   8   3        6.75        4.61      2.41 o 
  10   8   3        5.63        6.37      2.53 o 
  11   8   3       19.41       12.32      3.23 o 
  12   8   3       12.19        8.30      3.13 o 
 -12   9   3        5.96        8.41      4.77 o 
 -11   9   3       28.30       34.08      4.24 o 
 -10   9   3       14.74       16.42      3.14 o 
  -9   9   3       28.41       32.07      3.73 o 
  -8   9   3      141.43      133.00     11.30 o 
  -7   9   3      176.78      168.17      4.80 o 
  -6   9   3       28.53       26.69      2.34 o 
  -5   9   3       57.99       56.41      5.01 o 
  -4   9   3      204.39      194.14      4.66 o 
  -3   9   3      137.95      129.91      3.66 o 
  -2   9   3       44.19       42.45      2.29 o 
  -1   9   3       25.49       29.41      2.05 o 
   0   9   3       74.00       75.34      3.23 o 
   1   9   3        5.78        7.89      1.08 o 
   2   9   3       30.01       29.79      1.51 o 
   3   9   3       46.71       47.69      2.82 o 
   4   9   3       23.92       26.94      2.64 o 
   5   9   3      137.44      137.52      6.40 o 
   6   9   3       18.75       22.09      6.53 o 
   7   9   3        9.92       11.03      2.51 o 
   8   9   3        7.20        6.50      2.44 o 
   9   9   3       52.53       58.78      6.78 o 
  10   9   3       88.16       98.92      6.00 o 
  11   9   3        2.67        0.90      2.56 o 
  12   9   3        4.29        5.24      3.08 o 
 -12  10   3       37.61       44.21      5.06 o 
 -11  10   3       14.71       21.32      3.77 o 
 -10  10   3       20.60       24.42      4.77 o 
  -9  10   3        0.70        0.19      2.25 o 
  -8  10   3        6.03        6.19      2.80 o 
  -7  10   3      381.96      369.03      7.74 o 
  -6  10   3       10.52        6.10      1.79 o 
  -5  10   3       38.98       33.27      2.50 o 
  -4  10   3       77.18       66.63      2.97 o 
  -3  10   3       23.89       25.34      3.58 o 
  -2  10   3      155.53      144.78      3.91 o 
  -1  10   3      116.08      113.28      3.39 o 
   0  10   3      135.91      125.68      3.58 o 
   1  10   3       21.65       24.63      3.11 o 
   2  10   3        2.20        3.78      1.95 o 
   3  10   3       39.10       37.64      3.54 o 
   4  10   3      119.74      121.10      4.83 o 
   5  10   3       29.01       28.77      2.93 o 
   6  10   3       93.55      103.41      4.69 o 
   7  10   3      298.63      333.59      9.02 o 
   8  10   3       13.49       14.64      2.87 o 
   9  10   3       19.17       20.10      3.43 o 
  10  10   3       33.81       36.75      4.31 o 
  11  10   3        4.94       14.12     12.18 o 
 -11  11   3       14.63       14.12      4.58 o 
 -10  11   3       15.42       18.29      3.56 o 
  -9  11   3        1.54        2.94      1.97 o 
  -8  11   3       84.80       80.69      3.86 o 
  -7  11   3       15.97       16.45      5.09 o 
  -6  11   3       66.25       72.13      4.37 o 
  -5  11   3        9.68        6.54      1.72 o 
  -4  11   3      106.02       99.62      3.55 o 
  -3  11   3       18.17       15.82      2.93 o 
  -2  11   3       59.11       56.99      3.02 o 
  -1  11   3       90.78       97.96      4.21 o 
   0  11   3       21.22       19.52      2.75 o 
   1  11   3        1.95        0.00      1.75 o 
   2  11   3      122.14      143.74      5.81 o 
   3  11   3      200.91      200.87      8.98 o 
   4  11   3      141.54      149.57      6.35 o 
   5  11   3       83.97       73.82      7.53 o 
   6  11   3       70.14       78.47      8.04 o 
   7  11   3       33.67       28.00      5.90 o 
   8  11   3        3.59        6.42      2.43 o 
   9  11   3       34.22       43.21      6.28 o 
  10  11   3       25.73       19.65      3.68 o 
  11  11   3        1.89        3.64      2.99 o 
 -10  12   3       22.57       31.12      4.27 o 
  -9  12   3        7.67        8.50      2.27 o 
  -8  12   3        1.48        1.66      1.73 o 
  -7  12   3       21.04       22.72      2.52 o 
  -6  12   3       58.82       64.42      3.70 o 
  -5  12   3       40.45       42.31      3.91 o 
  -4  12   3       26.63       26.75      3.20 o 
  -3  12   3       10.88        8.74      2.29 o 
  -2  12   3       23.99       23.22      2.97 o 
  -1  12   3       24.78       22.35      2.95 o 
   0  12   3        4.55        3.90      1.98 o 
   1  12   3      206.84      190.13      6.74 o 
   2  12   3       94.04       88.04     11.68 o 
   3  12   3      161.38      162.36      6.44 o 
   4  12   3       39.03       36.90      4.06 o 
   5  12   3      106.74      102.13      5.75 o 
   6  12   3       29.81       25.99      5.65 o 
   7  12   3       40.89       37.04      6.65 o 
   8  12   3       16.24       26.74      6.15 o 
   9  12   3        9.16       11.30      5.40 o 
  10  12   3        2.69        0.75      4.65 o 
  -9  13   3       31.87       45.95      7.41 o 
  -8  13   3       13.71       10.29      3.00 o 
  -7  13   3        2.77        0.00      2.28 o 
  -6  13   3       21.59       27.38      4.08 o 
  -5  13   3        6.65        5.37      2.29 o 
  -4  13   3        0.46        2.33      2.13 o 
  -3  13   3       52.31       58.53      4.41 o 
  -2  13   3       11.25        8.83      2.44 o 
  -1  13   3        5.43        4.31      2.17 o 
   0  13   3       31.45       28.34      3.28 o 
   1  13   3       16.51       18.08      5.40 o 
   2  13   3       17.70       22.66      5.78 o 
   3  13   3       60.83       58.43      4.79 o 
   4  13   3       20.12       13.15      3.01 o 
   5  13   3       22.58       18.68      3.61 o 
   6  13   3       21.48       21.30      3.85 o 
   7  13   3       36.65       37.69      4.63 o 
   8  13   3        0.59        0.00      4.77 o 
   9  13   3        8.63       13.81      6.03 o 
  -8  14   3        5.99       11.54      3.58 o 
  -7  14   3       17.08       20.96      3.62 o 
  -6  14   3       16.19       14.60      3.16 o 
  -5  14   3        5.35        4.04      4.90 o 
  -4  14   3        1.56        3.60      2.32 o 
  -3  14   3        5.44        7.35      2.47 o 
  -2  14   3        5.94        9.06      2.62 o 
  -1  14   3        2.41        3.21      2.21 o 
   0  14   3       21.36       22.27      3.23 o 
   1  14   3       28.90       31.97      4.39 o 
   2  14   3       63.61       62.66      5.02 o 
   3  14   3       25.13       27.84      3.80 o 
   4  14   3       48.21       46.57      4.72 o 
   5  14   3        3.01        1.30      2.65 o 
   6  14   3       13.34        6.54      3.83 o 
   7  14   3        2.44        0.92      5.08 o 
   8  14   3        6.42        6.86      3.53 o 
  -7  15   3        3.22        2.75      2.69 o 
  -6  15   3        0.03        0.00      2.34 o 
  -5  15   3       25.43       34.65      4.13 o 
  -4  15   3       19.90       24.49      3.65 o 
  -3  15   3       18.99       29.31      6.65 o 
  -2  15   3        9.89       13.31      2.97 o 
  -1  15   3       20.97       27.90      3.59 o 
   0  15   3        4.72        8.48      2.68 o 
   1  15   3       36.20       33.41      4.04 o 
   2  15   3        0.13        0.81      2.50 o 
   3  15   3        0.44        0.32      2.76 o 
   4  15   3        9.72        6.53      3.08 o 
   5  15   3        7.33       10.44      3.38 o 
   6  15   3       10.86       11.62      3.41 o 
   7  15   3       21.60       16.30      4.39 o 
  -5  16   3       20.64       23.86      3.95 o 
  -4  16   3        1.43        3.22      2.80 o 
  -3  16   3       13.58       16.89      3.36 o 
  -2  16   3       10.30       15.31      7.22 o 
  -1  16   3       31.25       35.00      4.16 o 
   0  16   3        1.51        2.03      2.61 o 
   1  16   3       12.85       14.37      3.41 o 
   2  16   3        3.11        3.64      2.80 o 
   3  16   3        6.70       10.60      3.35 o 
   4  16   3       35.87       34.29      4.56 o 
   5  16   3       16.87       20.07      7.22 o 
  -3  17   3        8.77       13.77      3.22 o 
  -2  17   3        6.98        8.30      3.70 o 
  -1  17   3        4.31        6.26      4.33 o 
   0  17   3       16.69       25.42      3.95 o 
   1  17   3        5.33        7.29      3.16 o 
   2  17   3        7.60        8.22      5.02 o 
   3  17   3       15.28       15.13      4.90 o 
  -2 -17   4        4.49        8.17      3.01 o 
  -1 -17   4        6.48        4.88      3.39 o 
   0 -17   4        2.59        4.92      2.80 o 
   1 -17   4       13.45       13.69      3.24 o 
  -5 -16   4        8.92        8.74      2.93 o 
  -4 -16   4       15.05       14.98      3.51 o 
  -3 -16   4       11.29        8.14      2.91 o 
  -2 -16   4       15.98       15.40      3.89 o 
  -1 -16   4        5.61        5.56      2.73 o 
   0 -16   4        5.69        1.99      3.33 o 
   1 -16   4       42.22       56.85      9.04 o 
   2 -16   4       14.18       12.86      3.24 o 
   3 -16   4       13.34       13.15      3.23 o 
   4 -16   4       10.85       14.79      3.18 o 
  -7 -15   4       45.74       54.93      5.28 o 
  -6 -15   4       20.44       26.14      3.98 o 
  -5 -15   4       20.56       20.73      8.35 o 
  -4 -15   4       13.39       11.54      2.97 o 
  -3 -15   4       29.48       28.48      3.85 o 
  -2 -15   4       31.71       35.51      4.17 o 
  -1 -15   4       29.95       28.58      3.77 o 
   0 -15   4        4.56        2.39      2.26 o 
   1 -15   4       29.59       31.75      3.90 o 
   2 -15   4       15.57       22.81      3.41 o 
   3 -15   4       44.05       49.85      4.62 o 
   4 -15   4        9.77       10.55      2.93 o 
   5 -15   4        8.01       12.56      3.02 o 
   6 -15   4       34.49       39.67      8.16 o 
  -8 -14   4       19.07       20.68      4.96 o 
  -7 -14   4       16.01       14.55      4.46 o 
  -6 -14   4        0.03        3.24      2.34 o 
  -5 -14   4        4.48        7.72      2.57 o 
  -4 -14   4        1.27        0.00      3.08 o 
  -3 -14   4       35.37       35.74      4.14 o 
  -2 -14   4       33.93       30.33      3.77 o 
  -1 -14   4       64.79       58.90      8.79 o 
   0 -14   4       50.34       46.96      4.26 o 
   1 -14   4        3.74        7.93      2.62 o 
   2 -14   4        0.96        0.44      2.08 o 
   3 -14   4       11.25       12.23      2.70 o 
   4 -14   4        2.91        1.98      2.00 o 
   5 -14   4       28.23       34.27      3.73 o 
   6 -14   4       17.91       20.64      3.23 o 
   7 -14   4        5.38        4.71      2.49 o 
  -9 -13   4       14.21       15.89      3.40 o 
  -8 -13   4        1.43        0.00      3.39 o 
  -7 -13   4        1.91        1.95      2.22 o 
  -6 -13   4       23.86       22.41      3.42 o 
  -5 -13   4       28.67       26.83      3.58 o 
  -4 -13   4       37.07       38.81      4.11 o 
  -3 -13   4       29.21       24.43      3.41 o 
  -2 -13   4       64.43       53.52      4.53 o 
  -1 -13   4       30.84       31.94      3.55 o 
   0 -13   4        0.33        0.58      2.45 o 
   1 -13   4       18.08       18.79      2.95 o 
   2 -13   4      105.42      103.03      5.24 o 
   3 -13   4        5.86        7.88      3.70 o 
   4 -13   4        5.65        7.87      2.34 o 
   5 -13   4       41.43       43.61      8.66 o 
   6 -13   4       63.49       71.77      8.35 o 
   7 -13   4        7.66        5.78      2.39 o 
   8 -13   4       20.23       15.94      5.27 o 
   9 -13   4        3.43        9.54      4.65 o 
 -10 -12   4        9.13        4.62      2.73 o 
  -9 -12   4        1.98        1.33      2.35 o 
  -8 -12   4       23.29       23.77      3.46 o 
  -7 -12   4       11.79       11.16      2.82 o 
  -6 -12   4       19.15       23.17      3.28 o 
  -5 -12   4        3.56        1.79      2.07 o 
  -4 -12   4       99.48       92.61      5.09 o 
  -3 -12   4       48.03       53.97      4.44 o 
  -2 -12   4       39.21       36.91      3.77 o 
  -1 -12   4        3.20        4.77      2.39 o 
   0 -12   4       29.64       26.00      6.65 o 
   1 -12   4       35.79       32.43      4.02 o 
   2 -12   4       56.38       60.84      4.44 o 
   3 -12   4        2.20        2.13      1.82 o 
   4 -12   4       40.77       28.24      3.19 o 
   5 -12   4       48.89       49.81      7.97 o 
   6 -12   4        8.51        5.01      2.25 o 
   7 -12   4       79.36       97.72      4.31 o 
   8 -12   4        3.43        4.65      3.77 o 
   9 -12   4       18.43       18.96      5.78 o 
 -11 -11   4        0.46        0.00      2.39 o 
 -10 -11   4       14.73       20.79      5.59 o 
  -9 -11   4       16.52       21.19      6.15 o 
  -8 -11   4        7.79        7.53      2.49 o 
  -7 -11   4       82.46       90.97      5.04 o 
  -6 -11   4      184.82      168.98      6.65 o 
  -5 -11   4       61.37       52.59      5.34 o 
  -4 -11   4      128.79      139.05     12.12 o 
  -3 -11   4       53.81       46.80      3.89 o 
  -2 -11   4      148.13      133.72      5.90 o 
  -1 -11   4      101.37       87.32      4.48 o 
   0 -11   4       96.14       93.89      4.61 o 
   1 -11   4        4.76        2.77      1.77 o 
   2 -11   4      103.89       93.69      4.96 o 
   3 -11   4       19.39       18.41      2.61 o 
   4 -11   4       47.22       42.51      4.27 o 
   5 -11   4       54.88       50.59      3.24 o 
   6 -11   4       35.22       34.25      3.52 o 
   7 -11   4       13.83       17.11      2.29 o 
   8 -11   4       25.52       25.11      5.52 o 
   9 -11   4       11.73       14.69      5.15 o 
  10 -11   4       18.31       21.34      5.78 o 
 -11 -10   4        3.87        3.46      2.57 o 
 -10 -10   4       15.38       12.11      2.88 o 
  -9 -10   4       32.97       41.69      3.97 o 
  -8 -10   4        8.94       10.14      2.49 o 
  -7 -10   4       28.04       24.90      3.39 o 
  -6 -10   4       80.87       67.94      4.45 o 
  -5 -10   4        7.10        2.65      2.00 o 
  -4 -10   4       54.02       48.97      3.94 o 
  -3 -10   4       93.00       87.90      4.53 o 
  -2 -10   4      258.37      260.90     10.67 o 
  -1 -10   4      145.35      143.27      9.92 o 
   0 -10   4       88.93       85.19      4.26 o 
   1 -10   4       77.22       68.39      3.73 o 
   2 -10   4       75.42       60.10      5.27 o 
   3 -10   4      164.90      165.52      4.32 o 
   4 -10   4       32.76       33.44      2.12 o 
   5 -10   4        1.80        0.00      1.08 o 
   6 -10   4        6.47       10.78      1.78 o 
   7 -10   4      163.39      165.51      4.14 o 
   8 -10   4       16.29       16.87      2.84 o 
   9 -10   4       12.61       10.31      2.83 o 
  10 -10   4        6.12       11.55      5.02 o 
  11 -10   4        0.69        0.00      3.52 o 
 -11  -9   4       41.20       51.07      5.65 o 
 -10  -9   4        4.03        1.93      2.57 o 
  -9  -9   4        7.97        3.87      2.16 o 
  -8  -9   4       39.78       39.82      3.84 o 
  -7  -9   4       52.35       58.77      5.27 o 
  -6  -9   4      100.84       93.79      9.98 o 
  -5  -9   4       97.88       96.23     10.92 o 
  -4  -9   4      129.77      127.93      5.24 o 
  -3  -9   4      256.57      242.68      7.27 o 
  -2  -9   4       24.82       26.19      4.65 o 
  -1  -9   4       83.77       76.09      4.00 o 
   0  -9   4       31.27       33.11      5.08 o 
   1  -9   4      117.23      115.21      7.53 o 
   2  -9   4       28.96       31.40      3.70 o 
   3  -9   4      163.19      145.74      5.06 o 
   4  -9   4      143.25      140.31      3.47 o 
   5  -9   4       95.99      101.24      3.02 o 
   6  -9   4       65.99       59.40      2.48 o 
   7  -9   4       46.24       50.06      2.53 o 
   8  -9   4       22.38       29.29      8.29 o 
   9  -9   4        9.55        7.11      2.52 o 
  10  -9   4       40.75       50.42      4.62 o 
  11  -9   4       14.58       19.70      5.15 o 
 -11  -8   4        1.10        0.83      1.70 o 
 -10  -8   4       26.72       24.72      2.55 o 
  -9  -8   4       24.72       26.80      2.83 o 
  -8  -8   4        7.14        4.95      1.54 o 
  -7  -8   4       90.17       89.85      3.34 o 
  -6  -8   4       79.29       87.76      3.14 o 
  -5  -8   4      180.23      187.99      4.44 o 
  -4  -8   4       63.19       69.76      6.46 o 
  -3  -8   4       55.67       58.51      2.78 o 
  -2  -8   4      199.95      203.04      7.37 o 
  -1  -8   4       42.55       41.00      3.15 o 
   0  -8   4      119.43      124.61     10.11 o 
   1  -8   4      100.47      106.78      5.40 o 
   2  -8   4      520.60      545.54      9.14 o 
   3  -8   4       85.48       88.32      5.76 o 
   4  -8   4      174.33      170.74      3.74 o 
   5  -8   4       49.24       51.16      2.26 o 
   6  -8   4       37.01       40.50      2.28 o 
   7  -8   4       33.79       36.81      3.15 o 
   8  -8   4        2.69        1.63      1.96 o 
   9  -8   4       19.58       24.39      3.29 o 
  10  -8   4       68.54       73.09      8.91 o 
  11  -8   4       28.56       35.08      7.09 o 
  12  -8   4        5.78        3.94      2.89 o 
 -13  -7   4        1.27        0.38      3.39 o 
 -12  -7   4        5.75        8.79      3.77 o 
 -11  -7   4      113.56      123.51      4.46 o 
 -10  -7   4       39.43       47.83      3.15 o 
  -9  -7   4       31.96       34.07      2.28 o 
  -8  -7   4       10.66       12.07      2.41 o 
  -7  -7   4       79.22       77.14      2.79 o 
  -6  -7   4       89.53       89.63      3.18 o 
  -5  -7   4       58.29       47.90      3.15 o 
  -4  -7   4       88.09       91.48      5.93 o 
  -3  -7   4      104.71      103.53      2.88 o 
  -2  -7   4      111.72      118.00      2.96 o 
  -1  -7   4      169.76      165.79      3.53 o 
   0  -7   4      187.02      201.48      5.64 o 
   1  -7   4      276.42      265.33      6.61 o 
   2  -7   4      106.38      107.75      5.66 o 
   3  -7   4      456.49      462.42     12.78 o 
   4  -7   4       61.10       58.36      2.54 o 
   5  -7   4      660.38      667.30     18.72 o 
   6  -7   4      296.83      302.81      9.30 o 
   7  -7   4      109.41      109.81      2.97 o 
   8  -7   4      180.70      174.66      8.91 o 
   9  -7   4       16.19       15.22      5.27 o 
  10  -7   4        2.95        5.52      2.41 o 
  11  -7   4       50.20       64.95      7.85 o 
  12  -7   4        6.47        0.97      2.53 o 
 -13  -6   4        6.32        4.02      3.77 o 
 -12  -6   4       57.20       54.49      6.40 o 
 -11  -6   4       79.00       86.35      4.53 o 
 -10  -6   4        0.30        0.00      1.47 o 
  -9  -6   4      148.69      146.52      3.75 o 
  -8  -6   4      114.31      114.97      3.17 o 
  -7  -6   4        7.89        5.29      1.21 o 
  -6  -6   4       16.60       19.71      1.57 o 
  -5  -6   4       83.32       77.99      3.85 o 
  -4  -6   4      103.79      111.42      3.19 o 
  -3  -6   4       51.48       57.02      2.22 o 
  -2  -6   4        5.23        4.31      0.97 o 
  -1  -6   4      166.65      165.54      3.54 o 
   0  -6   4      126.74      144.25      3.25 o 
   1  -6   4      687.15      712.26     10.45 o 
   2  -6   4       85.88       89.70      3.06 o 
   3  -6   4       61.85       66.36      2.47 o 
   4  -6   4      413.06      411.85      6.45 o 
   5  -6   4      334.47      335.27      5.32 o 
   6  -6   4      306.04      308.42      5.11 o 
   7  -6   4      221.46      221.01      4.16 o 
   8  -6   4       33.00       29.35      3.18 o 
   9  -6   4       23.65       17.26      2.91 o 
  10  -6   4       15.52       18.28      3.95 o 
  11  -6   4       50.98       57.60      4.97 o 
  12  -6   4       35.23       37.74      4.37 o 
  13  -6   4        6.42        7.47      3.33 o 
 -13  -5   4       60.76       86.00      8.29 o 
 -12  -5   4       85.73       83.49      6.78 o 
 -11  -5   4       29.08       33.63      4.58 o 
 -10  -5   4       65.46       68.47      2.89 o 
  -9  -5   4      139.54      137.83      5.13 o 
  -8  -5   4       60.97       63.57      2.40 o 
  -7  -5   4      393.96      381.56      8.32 o 
  -6  -5   4      296.25      290.75      7.09 o 
  -5  -5   4      406.80      404.80      5.87 o 
  -4  -5   4       36.29       34.74      1.97 o 
  -3  -5   4      112.64      112.63      4.50 o 
  -2  -5   4       95.60       97.45      2.64 o 
  -1  -5   4      373.60      398.24      6.28 o 
   0  -5   4      415.48      428.43      6.64 o 
   1  -5   4      564.66      648.74      8.03 o 
   2  -5   4     1400.59     1473.15     18.80 o 
   3  -5   4       11.65       13.78      1.35 o 
   4  -5   4      227.94      229.11      3.93 o 
   5  -5   4      104.17      115.81      2.68 o 
   6  -5   4      865.76      848.27     10.31 o 
   7  -5   4      590.08      588.36      9.34 o 
   8  -5   4       28.06       24.82      3.04 o 
   9  -5   4        0.92        0.89      2.00 o 
  10  -5   4       75.65       74.20      4.86 o 
  11  -5   4       12.77        9.34      2.80 o 
  12  -5   4       10.74        9.37      3.83 o 
  13  -5   4       71.63       78.27      6.09 o 
 -14  -4   4       31.40       27.24      5.65 o 
 -13  -4   4        8.55       11.68      4.39 o 
 -12  -4   4       32.68       36.91      5.65 o 
 -11  -4   4       44.26       48.10      3.89 o 
 -10  -4   4       72.30       71.48      3.24 o 
  -9  -4   4       52.11       55.92      3.66 o 
  -8  -4   4      192.53      190.73      5.07 o 
  -7  -4   4      120.61      124.57      3.14 o 
  -6  -4   4       77.73       76.14      2.72 o 
  -5  -4   4       50.44       51.36      1.83 o 
  -4  -4   4       77.43       77.31      2.55 o 
  -3  -4   4      217.45      241.47      5.54 o 
  -2  -4   4      334.14      337.00      5.57 o 
  -1  -4   4      828.02      823.25     11.05 o 
   0  -4   4      214.21      233.29      3.67 o 
   1  -4   4       85.06       81.70      2.05 o 
   2  -4   4      989.10     1075.54     14.02 o 
   3  -4   4      227.19      236.44      4.49 o 
   4  -4   4       41.79       33.55      1.46 o 
   5  -4   4      144.21      140.05      2.99 o 
   6  -4   4      138.34      146.36      3.45 o 
   7  -4   4      324.51      322.49      8.49 o 
   8  -4   4      154.53      150.18      5.84 o 
   9  -4   4       94.45      100.78      5.11 o 
  10  -4   4       27.61       23.41      4.96 o 
  11  -4   4       16.63       11.68      2.93 o 
  12  -4   4       33.49       41.08      4.44 o 
  13  -4   4       29.28       31.60      4.31 o 
 -14  -3   4        1.43        0.00      3.01 o 
 -13  -3   4       19.16       21.72      5.27 o 
 -12  -3   4       32.44       33.40      5.40 o 
 -11  -3   4       28.59       31.15      2.66 o 
 -10  -3   4        9.32        8.70      1.78 o 
  -9  -3   4      197.65      194.25      7.05 o 
  -8  -3   4      185.43      175.52      9.94 o 
  -7  -3   4      431.70      434.93      6.41 o 
  -6  -3   4      401.46      401.66      5.84 o 
  -5  -3   4       54.87       52.08      1.85 o 
  -4  -3   4      587.70      610.82      7.47 o 
  -3  -3   4      216.27      238.66      4.51 o 
  -2  -3   4       63.24       69.32      2.16 o 
  -1  -3   4      370.85      386.91      5.98 o 
   0  -3   4      181.95      176.78      2.98 o 
   1  -3   4      243.67      246.04      3.73 o 
   2  -3   4      939.54      961.66     10.88 o 
   3  -3   4        0.83        1.41      0.95 o 
   4  -3   4      406.11      411.67      5.62 o 
   5  -3   4       72.39       69.65      1.98 o 
   6  -3   4       72.06       73.81      1.72 o 
   7  -3   4      416.37      393.40      9.53 o 
   8  -3   4       20.93       18.83      4.58 o 
   9  -3   4       66.05       71.18      8.60 o 
  10  -3   4        9.53        6.86      2.35 o 
  11  -3   4       10.18        7.20      2.57 o 
  12  -3   4        7.97        3.32      5.15 o 
  13  -3   4        5.40        5.57      8.47 o 
 -14  -2   4        1.36        1.76      3.77 o 
 -13  -2   4       38.32       47.08      6.53 o 
 -12  -2   4       47.78       49.22      6.40 o 
 -11  -2   4       12.15       13.58      2.06 o 
 -10  -2   4       95.28       93.05      3.53 o 
  -9  -2   4      545.21      539.84      9.74 o 
  -8  -2   4      515.51      502.59      8.38 o 
  -7  -2   4      318.02      305.55      6.35 o 
  -6  -2   4       54.57       50.67      2.08 o 
  -5  -2   4      234.95      239.88      3.83 o 
  -4  -2   4      178.53      190.13      3.11 o 
  -3  -2   4      876.62      953.91     12.71 o 
  -2  -2   4      103.10      115.46      2.82 o 
  -1  -2   4       59.23       60.19      1.98 o 
   0  -2   4      174.79      184.69      2.96 o 
   1  -2   4      623.50      641.16      7.51 o 
   2  -2   4     1271.52     1282.02     13.65 o 
   3  -2   4      204.46      226.44      3.78 o 
   4  -2   4      502.75      494.72      7.99 o 
   5  -2   4        9.39       16.07      1.13 o 
   6  -2   4       26.85       25.40      2.62 o 
   7  -2   4      549.70      525.11     17.51 o 
   8  -2   4      222.14      209.82      6.82 o 
   9  -2   4       28.14       28.33      4.21 o 
  10  -2   4      119.47      117.47      5.63 o 
  11  -2   4       53.43       48.09      4.44 o 
  12  -2   4        5.76        2.89      2.52 o 
  13  -2   4        7.48        8.12      3.45 o 
 -14  -1   4       67.37       79.35      8.66 o 
 -13  -1   4       16.17       17.07      4.90 o 
 -12  -1   4       29.25       24.36      4.90 o 
 -11  -1   4        8.37       11.18      2.22 o 
 -10  -1   4       47.81       47.20      2.95 o 
  -9  -1   4      357.08      355.29      6.89 o 
  -8  -1   4      832.87      800.92     11.86 o 
  -7  -1   4      285.51      278.28      5.41 o 
  -6  -1   4      235.19      243.30      4.71 o 
  -5  -1   4       13.12       12.28      1.23 o 
  -4  -1   4     1389.18     1496.19     18.38 o 
  -3  -1   4     2255.44     2432.66     35.30 o 
  -2  -1   4      342.07      376.82      5.92 o 
  -1  -1   4       29.22       27.72      1.23 o 
   0  -1   4     1049.19     1067.57     11.60 o 
   1  -1   4     1045.91     1029.45     11.22 o 
   2  -1   4        2.29        5.66      1.16 o 
   3  -1   4      208.18      227.47      4.01 o 
   4  -1   4      482.28      508.41      7.35 o 
   5  -1   4       37.69       40.55      2.88 o 
   6  -1   4      366.30      360.61     21.22 o 
   7  -1   4      211.53      206.33      6.53 o 
   8  -1   4      158.87      144.66      6.91 o 
   9  -1   4        9.30        9.10      2.34 o 
  10  -1   4       14.58       17.84      3.02 o 
  11  -1   4        2.54        6.55      2.61 o 
  12  -1   4        8.76        8.87      3.39 o 
  13  -1   4        4.81        7.86      7.34 o 
  14  -1   4        0.60        0.00      2.59 o 
 -14   0   4        9.07        0.00      3.77 o 
 -13   0   4      185.13      250.22     12.81 o 
 -12   0   4       21.19       16.68      4.65 o 
 -11   0   4       49.88       60.97      3.46 o 
 -10   0   4       18.83       21.41      2.23 o 
  -9   0   4      110.12      103.51      3.63 o 
  -8   0   4     1137.94     1082.33     18.72 o 
  -7   0   4      986.76      937.88     15.48 o 
  -6   0   4       16.02       17.04      1.55 o 
  -5   0   4        0.47        0.00      0.83 o 
  -4   0   4     3074.14     3374.53     39.53 o 
  -3   0   4       71.42       69.02      1.76 o 
  -2   0   4        0.93        2.27      0.53 o 
  -1   0   4        4.83        2.88      0.59 o 
   0   0   4     1546.64     1521.56     18.41 o 
   1   0   4      805.14      801.90     12.07 o 
   2   0   4     1845.93     1841.72     26.81 o 
   3   0   4      169.03      173.15      3.32 o 
   4   0   4        0.41        1.75      0.80 o 
   5   0   4     1165.14     1144.53     26.49 o 
   6   0   4      100.26      103.70      4.35 o 
   7   0   4       75.16       72.79      5.46 o 
   8   0   4        8.25        6.71      2.08 o 
   9   0   4      117.65      123.22      5.54 o 
  10   0   4      210.34      197.44      9.98 o 
  11   0   4       32.57       29.97      4.08 o 
  12   0   4        3.34        0.00      2.23 o 
  13   0   4        0.31        3.20      2.57 o 
  14   0   4        1.44        3.67      3.26 o 
 -14   1   4       67.37       62.52      7.91 o 
 -13   1   4       16.16        9.67      4.14 o 
 -12   1   4       29.29       31.55      3.68 o 
 -11   1   4        8.36        7.66      1.88 o 
 -10   1   4       47.76       46.13      3.71 o 
  -9   1   4      357.03      339.92      6.91 o 
  -8   1   4      833.23      800.95     15.79 o 
  -7   1   4      285.05      275.38      5.51 o 
  -6   1   4      234.70      247.99      4.88 o 
  -5   1   4       13.06       13.28      1.53 o 
  -4   1   4     1387.09     1486.48     18.61 o 
  -3   1   4     2255.87     2390.77     34.97 o 
  -2   1   4      342.86      374.73      6.65 o 
  -1   1   4       29.34       27.15      1.44 o 
   0   1   4     1049.67     1065.57     16.32 o 
   1   1   4     1046.05     1029.46     16.06 o 
   2   1   4        2.35        3.20      1.07 o 
   3   1   4      208.22      227.56      4.03 o 
   4   1   4      482.41      514.32     12.18 o 
   5   1   4       37.78       39.99      2.93 o 
   6   1   4      366.46      359.82      8.48 o 
   7   1   4      211.43      205.60      6.38 o 
   8   1   4      158.86      146.00      5.63 o 
   9   1   4        9.23       13.31      2.61 o 
  10   1   4       14.60       12.26      3.26 o 
  11   1   4        2.53        3.44      2.32 o 
  12   1   4        8.75        4.41      2.53 o 
  13   1   4        4.82        7.10      2.79 o 
  14   1   4        0.60        0.00      2.66 o 
 -14   2   4        1.37        0.38      3.89 o 
 -13   2   4       38.38       36.16      6.15 o 
 -12   2   4       47.67       48.46      6.47 o 
 -11   2   4       12.20        8.10      1.91 o 
 -10   2   4       95.25       88.76      3.58 o 
  -9   2   4      545.75      541.50     11.96 o 
  -8   2   4      515.43      496.19      8.61 o 
  -7   2   4      317.99      306.68      6.03 o 
  -6   2   4       54.62       47.61      3.89 o 
  -5   2   4      235.12      232.43      5.51 o 
  -4   2   4      178.75      193.59      4.61 o 
  -3   2   4      876.52      958.70     15.15 o 
  -2   2   4      102.86      127.23     10.23 o 
  -1   2   4       59.47       63.71      1.59 o 
   0   2   4      174.92      180.92      8.73 o 
   1   2   4      622.67      636.88     10.73 o 
   2   2   4     1271.83     1232.28     19.75 o 
   3   2   4      204.52      224.52      4.40 o 
   4   2   4      502.38      475.86     14.06 o 
   5   2   4        9.44       15.53      2.11 o 
   6   2   4       26.94       27.83      2.70 o 
   7   2   4      548.81      514.56     11.31 o 
   8   2   4      222.09      213.23      6.88 o 
   9   2   4       28.16       27.52      3.28 o 
  10   2   4      119.25      106.23      5.37 o 
  11   2   4       53.34       42.60      4.31 o 
  12   2   4        5.75        4.90      2.71 o 
  13   2   4        7.48       10.28      3.14 o 
 -14   3   4        1.43        2.51      3.77 o 
 -13   3   4       19.24       19.04      3.42 o 
 -12   3   4       32.42       37.27      6.21 o 
 -11   3   4       28.58       31.90      2.79 o 
 -10   3   4        9.35        8.29      2.13 o 
  -9   3   4      197.49      199.93      7.35 o 
  -8   3   4      185.29      170.88      5.12 o 
  -7   3   4      432.15      440.62     14.63 o 
  -6   3   4      401.76      397.29      8.50 o 
  -5   3   4       54.77       54.53      3.77 o 
  -4   3   4      587.93      592.04     13.06 o 
  -3   3   4      216.18      239.94      3.86 o 
  -2   3   4       63.28       67.56      1.67 o 
  -1   3   4      370.40      380.15      5.61 o 
   0   3   4      181.53      180.33      4.04 o 
   1   3   4      243.02      250.41      5.36 o 
   2   3   4      940.57      979.16     15.85 o 
   3   3   4        0.83        3.63      1.74 o 
   4   3   4      406.32      409.46      8.47 o 
   5   3   4       72.22       72.30      6.40 o 
   6   3   4       72.15       77.72      3.77 o 
   7   3   4      416.10      401.07     15.82 o 
   8   3   4       20.89       19.85      2.84 o 
   9   3   4       66.11       59.62      4.50 o 
  10   3   4        9.52        9.08      2.75 o 
  11   3   4       10.19       12.56      2.93 o 
  12   3   4        7.95        0.00      2.35 o 
  13   3   4        5.40        7.75      3.14 o 
 -14   4   4       31.48       36.91      6.65 o 
 -13   4   4        8.50        8.98      3.02 o 
 -12   4   4       32.86       39.38      6.40 o 
 -11   4   4       44.23       45.59      4.71 o 
 -10   4   4       72.26       68.43      6.42 o 
  -9   4   4       52.15       50.09      3.86 o 
  -8   4   4      192.74      181.02      6.03 o 
  -7   4   4      120.31      110.37      4.53 o 
  -6   4   4       77.52       79.77      3.68 o 
  -5   4   4       50.67       48.75      2.84 o 
  -4   4   4       77.52       81.71      2.26 o 
  -3   4   4      217.55      242.20      4.15 o 
  -2   4   4      333.74      327.19      5.16 o 
  -1   4   4      828.61      820.85     10.85 o 
   0   4   4      214.28      223.82      5.40 o 
   1   4   4       84.81       90.10      3.01 o 
   2   4   4      988.98     1076.18     14.08 o 
   3   4   4      227.17      237.80      4.63 o 
   4   4   4       41.75       35.35      2.65 o 
   5   4   4      143.98      133.46      4.65 o 
   6   4   4      138.36      137.94      5.05 o 
   7   4   4      325.37      315.16     10.86 o 
   8   4   4      154.67      145.88      5.83 o 
   9   4   4       94.41       84.82      5.21 o 
  10   4   4       27.58       29.02      4.08 o 
  11   4   4       16.65       14.70      3.15 o 
  12   4   4       33.42       39.87      4.41 o 
  13   4   4       29.21       37.26      5.59 o 
 -13   5   4       60.73       77.32      5.71 o 
 -12   5   4       85.74       89.17      5.60 o 
 -11   5   4       29.11       27.43      2.80 o 
 -10   5   4       65.58       65.83      4.96 o 
  -9   5   4      139.46      136.38     12.62 o 
  -8   5   4       61.14       61.45      4.22 o 
  -7   5   4      394.01      390.81      9.09 o 
  -6   5   4      296.90      293.07      7.32 o 
  -5   5   4      406.47      410.70      8.74 o 
  -4   5   4       36.22       36.07      1.78 o 
  -3   5   4      112.30      116.94      2.79 o 
  -2   5   4       95.55       99.97      4.15 o 
  -1   5   4      373.44      394.05      6.21 o 
   0   5   4      415.79      433.69      6.72 o 
   1   5   4      563.95      644.91     11.32 o 
   2   5   4     1399.82     1479.09     18.65 o 
   3   5   4       11.64       16.72      1.68 o 
   4   5   4      227.81      231.27      5.95 o 
   5   5   4      104.43      113.35      4.40 o 
   6   5   4      864.80      829.49     15.78 o 
   7   5   4      590.18      562.64     12.37 o 
   8   5   4       28.04       28.32      3.83 o 
   9   5   4        0.95        0.00      2.26 o 
  10   5   4       75.62       87.87      5.09 o 
  11   5   4       12.73       12.55      3.07 o 
  12   5   4       10.85        9.85      4.14 o 
  13   5   4       71.60       74.00      9.29 o 
 -13   6   4        6.30        5.90      3.02 o 
 -12   6   4       57.08       54.70      4.92 o 
 -11   6   4       79.03       74.74      5.24 o 
 -10   6   4        0.29        1.65      2.20 o 
  -9   6   4      148.67      151.38      7.85 o 
  -8   6   4      114.37      110.31      4.92 o 
  -7   6   4        7.85        6.55      2.16 o 
  -6   6   4       16.67       16.77      2.53 o 
  -5   6   4       83.20       83.23      5.29 o 
  -4   6   4      103.66      113.80      3.05 o 
  -3   6   4       51.51       54.64      2.10 o 
  -2   6   4        5.25        5.46      1.05 o 
  -1   6   4      166.72      173.36      3.68 o 
   0   6   4      126.64      142.19      3.42 o 
   1   6   4      687.31      696.23      9.74 o 
   2   6   4       85.60       88.82      3.24 o 
   3   6   4       61.73       64.78      2.41 o 
   4   6   4      413.68      426.89     10.92 o 
   5   6   4      334.47      335.08      8.08 o 
   6   6   4      305.92      317.00      8.20 o 
   7   6   4      221.55      227.34      7.01 o 
   8   6   4       33.06       32.07      3.45 o 
   9   6   4       23.67       19.83      3.05 o 
  10   6   4       15.44       15.00      3.13 o 
  11   6   4       50.95       59.84      5.78 o 
  12   6   4       35.30       33.81      4.36 o 
  13   6   4        6.44        9.35      4.21 o 
 -13   7   4        1.26        0.00      2.66 o 
 -12   7   4        5.77        7.68      2.95 o 
 -11   7   4      113.57      121.30      6.34 o 
 -10   7   4       39.27       41.30      4.13 o 
  -9   7   4       32.04       29.36      3.43 o 
  -8   7   4       10.68        6.54      2.35 o 
  -7   7   4       78.94       71.10      4.18 o 
  -6   7   4       89.52       85.85      3.87 o 
  -5   7   4       58.29       46.91      3.35 o 
  -4   7   4       87.82       86.08      3.53 o 
  -3   7   4      104.33       94.52      3.01 o 
  -2   7   4      111.73      118.48      3.41 o 
  -1   7   4      169.63      163.56      3.76 o 
   0   7   4      186.94      199.02      5.39 o 
   1   7   4      276.68      275.57      4.35 o 
   2   7   4      106.45      109.22      2.97 o 
   3   7   4      456.42      482.34      7.67 o 
   4   7   4       61.13       58.48      4.77 o 
   5   7   4      660.37      646.72     14.63 o 
   6   7   4      297.22      303.46      8.06 o 
   7   7   4      109.30      104.13     11.30 o 
   8   7   4      180.49      169.09     20.65 o 
   9   7   4       16.25       12.78      2.67 o 
  10   7   4        2.91        5.08      2.47 o 
  11   7   4       50.28       48.29      4.84 o 
  12   7   4        6.44        1.78      2.75 o 
 -12   8   4       16.42       11.76      3.37 o 
 -11   8   4        1.09        0.11      2.47 o 
 -10   8   4       26.75       20.73      3.41 o 
  -9   8   4       24.61       17.32      2.98 o 
  -8   8   4        7.12        2.54      2.17 o 
  -7   8   4       90.23       82.17      3.39 o 
  -6   8   4       79.25       84.04      3.23 o 
  -5   8   4      180.35      175.91      6.69 o 
  -4   8   4       63.19       68.28      3.10 o 
  -3   8   4       55.48       56.67      4.30 o 
  -2   8   4      200.22      208.91      4.65 o 
  -1   8   4       42.66       47.55      2.35 o 
   0   8   4      119.60      130.77      4.24 o 
   1   8   4      100.41      110.35      2.61 o 
   2   8   4      520.89      554.00     11.64 o 
   3   8   4       85.46       88.83      2.90 o 
   4   8   4      174.11      163.66      5.21 o 
   5   8   4       49.30       47.82      3.50 o 
   6   8   4       37.05       37.24      5.21 o 
   7   8   4       33.77       31.78      4.90 o 
   8   8   4        2.67        2.05      2.08 o 
   9   8   4       19.60       18.43      3.23 o 
  10   8   4       68.77       74.53      5.54 o 
  11   8   4       28.54       29.86      7.85 o 
  12   8   4        5.81        6.18      2.98 o 
 -12   9   4       32.21       43.68      4.79 o 
 -11   9   4       41.29       51.63      4.90 o 
 -10   9   4        4.08        2.16      2.62 o 
  -9   9   4        8.02        6.12      4.71 o 
  -8   9   4       39.85       35.59      2.83 o 
  -7   9   4       52.39       55.33      3.32 o 
  -6   9   4      100.83       90.88      3.39 o 
  -5   9   4       97.78       94.98      3.34 o 
  -4   9   4      129.67      127.23      4.66 o 
  -3   9   4      256.31      247.47      5.33 o 
  -2   9   4       24.91       32.21      2.19 o 
  -1   9   4       84.06       75.85      3.22 o 
   0   9   4       31.33       30.75      3.46 o 
   1   9   4      117.24      119.23      2.67 o 
   2   9   4       28.98       30.32      2.03 o 
   3   9   4      163.53      157.15      4.74 o 
   4   9   4      142.89      143.33      4.82 o 
   5   9   4       96.09       92.74      8.16 o 
   6   9   4       65.94       53.24     10.73 o 
   7   9   4       46.45       52.25      5.71 o 
   8   9   4       22.51       21.09      3.26 o 
   9   9   4        9.66        4.70      2.56 o 
  10   9   4       40.82       47.70      4.67 o 
  11   9   4       14.54       22.85      6.09 o 
 -11  10   4        3.85        9.70      3.31 o 
 -10  10   4       15.37       10.59      4.08 o 
  -9  10   4       32.99       31.08      3.80 o 
  -8  10   4        8.94        6.76      1.99 o 
  -7  10   4       28.01       29.28      2.59 o 
  -6  10   4       80.92       72.10      3.27 o 
  -5  10   4        7.12        4.01      1.55 o 
  -4  10   4       53.95       50.12      2.75 o 
  -3  10   4       93.24       82.36      3.40 o 
  -2  10   4      257.99      246.53      5.43 o 
  -1  10   4      145.40      139.82      3.96 o 
   0  10   4       88.78       94.83      3.28 o 
   1  10   4       77.11       62.97      2.87 o 
   2  10   4       75.30       75.43      3.63 o 
   3  10   4      165.11      167.04      8.41 o 
   4  10   4       32.81       29.47      2.72 o 
   5  10   4        1.80        0.34      1.88 o 
   6  10   4        6.46        6.71      2.37 o 
   7  10   4      163.66      169.05      9.92 o 
   8  10   4       16.25       19.11      3.13 o 
   9  10   4       12.60       15.24      3.26 o 
  10  10   4        6.13        8.05      2.98 o 
  11  10   4        0.69        0.00      2.44 o 
 -11  11   4        0.46        0.00      2.59 o 
 -10  11   4       14.73       21.68      5.59 o 
  -9  11   4       16.54       20.04      3.53 o 
  -8  11   4        7.82        2.25      2.38 o 
  -7  11   4       82.64       95.20      3.87 o 
  -6  11   4      184.67      177.79      5.04 o 
  -5  11   4       61.43       53.71      3.09 o 
  -4  11   4      129.08      132.69      4.16 o 
  -3  11   4       53.76       57.27      6.10 o 
  -2  11   4      148.31      132.91      4.00 o 
  -1  11   4      101.40       91.71      8.24 o 
   0  11   4       96.10      100.78      3.43 o 
   1  11   4        4.75        2.23      2.01 o 
   2  11   4      103.89       92.90      4.88 o 
   3  11   4       19.41       18.66      3.05 o 
   4  11   4       47.34       45.51      4.26 o 
   5  11   4       54.97       56.75      6.91 o 
   6  11   4       35.16       24.73      5.40 o 
   7  11   4       13.78       23.48      5.52 o 
   8  11   4       25.44       27.50      6.15 o 
   9  11   4       11.68       11.93      5.27 o 
  10  11   4       18.25       15.07      5.65 o 
 -10  12   4        9.11        6.10      3.05 o 
  -9  12   4        1.98        1.64      2.47 o 
  -8  12   4       23.27       22.15      4.65 o 
  -7  12   4       11.75        9.80      2.05 o 
  -6  12   4       19.08       19.46      3.67 o 
  -5  12   4        3.57        1.88      1.57 o 
  -4  12   4       99.57       99.95      4.56 o 
  -3  12   4       48.03       47.42      5.71 o 
  -2  12   4       39.32       40.77      3.64 o 
  -1  12   4        3.17        6.87      2.30 o 
   0  12   4       29.75       22.16      2.93 o 
   1  12   4       35.69       33.77      6.97 o 
   2  12   4       56.35       53.18      4.39 o 
   3  12   4        2.20        0.00      2.14 o 
   4  12   4       40.83       37.01      5.08 o 
   5  12   4       48.82       44.82      6.72 o 
   6  12   4        8.46        3.39      4.02 o 
   7  12   4       79.12       88.89      9.29 o 
   8  12   4        3.42        2.51      4.39 o 
   9  12   4       18.46       19.71      6.03 o 
  -9  13   4       14.23       23.23      6.28 o 
  -8  13   4        1.43        0.00      4.65 o 
  -7  13   4        1.94        3.64      4.14 o 
  -6  13   4       23.88       23.04      3.35 o 
  -5  13   4       28.60       29.68      3.45 o 
  -4  13   4       37.03       40.43      5.52 o 
  -3  13   4       29.29       29.17      3.36 o 
  -2  13   4       64.46       58.94      4.41 o 
  -1  13   4       30.97       29.13      7.72 o 
   0  13   4        0.34        1.56      2.17 o 
   1  13   4       18.01       17.44      4.02 o 
   2  13   4      105.32      107.39      5.96 o 
   3  13   4        5.84        7.60      2.68 o 
   4  13   4        5.67        2.90      6.53 o 
   5  13   4       41.45       40.22      4.57 o 
   6  13   4       63.43       62.05      5.45 o 
   7  13   4        7.67        4.36      2.98 o 
   8  13   4       20.30       23.10      6.53 o 
   9  13   4        3.42        1.00      4.65 o 
  -8  14   4       19.03       19.71      6.15 o 
  -7  14   4       16.01        9.29      5.15 o 
  -6  14   4        0.03        0.00      3.33 o 
  -5  14   4        4.51        3.90      2.41 o 
  -4  14   4        1.27        3.18      2.45 o 
  -3  14   4       35.33       41.06      4.06 o 
  -2  14   4       33.97       39.69      3.95 o 
  -1  14   4       64.86       63.18      5.65 o 
   0  14   4       50.44       48.77      4.44 o 
   1  14   4        3.73       10.38      3.70 o 
   2  14   4        0.96        0.00      1.96 o 
   3  14   4       11.23        7.82      3.89 o 
   4  14   4        2.94        2.30      2.65 o 
   5  14   4       28.25       35.80      4.52 o 
   6  14   4       17.87       18.66      3.68 o 
   7  14   4        5.40        3.43      3.07 o 
   8  14   4       12.37       10.34      3.64 o 
  -7  15   4       45.71       39.67      7.16 o 
  -6  15   4       20.46       24.73      6.03 o 
  -5  15   4       20.55       18.27      3.35 o 
  -4  15   4       13.42       11.77      3.58 o 
  -3  15   4       29.43       39.41      4.27 o 
  -2  15   4       31.70       30.55      3.77 o 
  -1  15   4       29.88       34.56      5.52 o 
   0  15   4        4.53        1.98      2.56 o 
   1  15   4       29.60       30.16      4.77 o 
   2  15   4       15.58       14.80      3.25 o 
   3  15   4       44.09       47.65      4.84 o 
   4  15   4        9.78       11.81      3.50 o 
   5  15   4        7.96       14.56      3.65 o 
   6  15   4       34.50       36.51      4.88 o 
  -5  16   4        8.88       10.80      5.15 o 
  -4  16   4       15.06       18.21      3.41 o 
  -3  16   4       11.28        8.41      3.00 o 
  -2  16   4       15.99       19.44      3.46 o 
  -1  16   4        5.62        6.80      2.91 o 
   0  16   4        5.69        3.70      2.80 o 
   1  16   4       42.22       45.62      4.74 o 
   2  16   4       14.18       13.67      3.52 o 
   3  16   4       13.32       11.62      3.44 o 
   4  16   4       10.85       10.28      3.53 o 
  -2  17   4        4.47        4.98      2.88 o 
  -1  17   4        6.46        9.73      3.11 o 
   0  17   4        2.60        4.99      3.26 o 
   1  17   4       13.45       18.57      3.77 o 
  -4 -16   5       15.01       15.08      3.55 o 
  -3 -16   5       10.14       13.94      5.59 o 
  -2 -16   5        4.21        2.42      2.95 o 
  -1 -16   5        3.67        5.73      3.83 o 
   0 -16   5        3.11        5.90      2.84 o 
   1 -16   5       17.51       19.85      3.63 o 
   2 -16   5        8.89        3.40      2.70 o 
   3 -16   5       15.74       16.04      3.28 o 
  -6 -15   5        5.92        3.93      2.62 o 
  -5 -15   5        1.52        2.89      5.59 o 
  -4 -15   5       22.91       25.42      3.85 o 
  -3 -15   5        1.04        1.64      2.34 o 
  -2 -15   5        8.25        5.32      2.61 o 
  -1 -15   5       55.97       66.07      5.41 o 
   0 -15   5        2.21        0.21      2.25 o 
   1 -15   5        5.26        9.26      2.77 o 
   2 -15   5       67.13       64.84      5.23 o 
   3 -15   5       23.15       27.74      3.73 o 
   4 -15   5       11.29       13.34      2.97 o 
   5 -15   5       16.19       16.17      4.08 o 
   6 -15   5        3.69        3.22      2.52 o 
  -7 -14   5        3.73        0.27      2.50 o 
  -6 -14   5        6.15        3.97      2.50 o 
  -5 -14   5       61.02       56.41      5.10 o 
  -4 -14   5       13.45       11.63      3.00 o 
  -3 -14   5        0.34        1.79      2.26 o 
  -2 -14   5        0.46        2.31      2.30 o 
  -1 -14   5       13.65       12.61      3.58 o 
   0 -14   5       50.87       48.03      4.53 o 
   1 -14   5       11.75        9.69      7.16 o 
   2 -14   5        6.08        7.75      4.02 o 
   3 -14   5        7.31        8.35      2.62 o 
   4 -14   5       14.28        9.73      2.82 o 
   5 -14   5        0.93        0.75      2.13 o 
   6 -14   5       32.03       30.75      6.97 o 
  -9 -13   5       26.11       33.66      4.29 o 
  -8 -13   5       11.81       19.57      3.56 o 
  -7 -13   5        8.38       10.30      3.70 o 
  -6 -13   5       31.68       41.62      5.96 o 
  -5 -13   5       25.55       26.37      3.77 o 
  -4 -13   5        9.54        7.13      2.48 o 
  -3 -13   5        8.10        8.48      2.57 o 
  -2 -13   5       19.23       22.72      3.28 o 
  -1 -13   5        8.42        8.82      2.52 o 
   0 -13   5       32.77       29.67      3.63 o 
   1 -13   5       54.81       50.39      7.78 o 
   2 -13   5       45.09       56.65      4.48 o 
   3 -13   5       36.54       41.05      3.86 o 
   4 -13   5       26.92       28.84      3.46 o 
   5 -13   5        2.87        3.48      2.26 o 
   6 -13   5       20.90       27.31      3.42 o 
   7 -13   5       34.30       46.92      4.83 o 
   8 -13   5       12.98       15.82      5.27 o 
 -10 -12   5        0.28        0.00      2.52 o 
  -9 -12   5       20.22       26.12      8.54 o 
  -8 -12   5       14.38       17.67      3.52 o 
  -7 -12   5        2.74        3.93      3.95 o 
  -6 -12   5        1.40        0.27      2.20 o 
  -5 -12   5       55.87       57.89      4.77 o 
  -4 -12   5       23.87       19.26      3.24 o 
  -3 -12   5       73.81       73.27      5.46 o 
  -2 -12   5       95.43       81.18      5.06 o 
  -1 -12   5       18.36       15.96      4.90 o 
   0 -12   5       62.47       51.85      4.35 o 
   1 -12   5       46.69       36.56      3.77 o 
   2 -12   5       29.47       31.57      4.83 o 
   3 -12   5      107.65       93.61      4.83 o 
   4 -12   5       18.69       18.27      2.80 o 
   5 -12   5       12.53       12.33      2.44 o 
   6 -12   5       40.74       40.34      3.26 o 
   7 -12   5       24.65       29.97      6.91 o 
   8 -12   5        9.11       12.05      5.02 o 
   9 -12   5        3.95        0.00      3.64 o 
 -10 -11   5       21.58       22.51      3.63 o 
  -9 -11   5       63.17       70.85      9.92 o 
  -8 -11   5        0.91        2.06      2.29 o 
  -7 -11   5       49.02       46.18      4.33 o 
  -6 -11   5       12.14        9.60      2.66 o 
  -5 -11   5        2.20        0.00      1.95 o 
  -4 -11   5       28.49       26.80      4.08 o 
  -3 -11   5        4.12        3.70      2.13 o 
  -2 -11   5       27.54       23.27      3.05 o 
  -1 -11   5      205.22      191.60      8.10 o 
   0 -11   5       75.53       76.71      4.71 o 
   1 -11   5       53.38       46.32      3.84 o 
   2 -11   5       49.70       50.11      3.94 o 
   3 -11   5      119.12      109.66      4.19 o 
   4 -11   5        9.25        6.00      1.99 o 
   5 -11   5       43.99       45.14      2.64 o 
   6 -11   5       12.96       13.74      2.09 o 
   7 -11   5        6.14        7.19      2.50 o 
   8 -11   5       82.56       77.97      8.91 o 
   9 -11   5        3.29        0.13      3.89 o 
  10 -11   5       20.49       13.56      5.52 o 
 -11 -10   5        9.61       13.29      4.90 o 
 -10 -10   5       40.38       48.05      4.48 o 
  -9 -10   5       26.35       25.41      3.49 o 
  -8 -10   5       18.81       18.51      4.08 o 
  -7 -10   5       10.30       12.21      2.77 o 
  -6 -10   5       61.04       66.33      4.81 o 
  -5 -10   5      127.46      127.55      5.77 o 
  -4 -10   5       90.24       79.49      4.86 o 
  -3 -10   5      572.81      579.32     13.04 o 
  -2 -10   5      121.83      107.63      5.06 o 
  -1 -10   5       55.80       48.43      3.85 o 
   0 -10   5        0.02        1.70      1.73 o 
   1 -10   5       24.80       22.72      3.33 o 
   2 -10   5        8.44        7.58      4.21 o 
   3 -10   5       85.58       87.38      4.26 o 
   4 -10   5       34.10       36.81      2.61 o 
   5 -10   5       12.90       13.10      2.54 o 
   6 -10   5       12.72       17.01      1.80 o 
   7 -10   5       36.75       40.63      2.96 o 
   8 -10   5       53.39       52.19      4.45 o 
   9 -10   5       51.17       53.91      4.73 o 
  10 -10   5       32.14       33.88      5.52 o 
 -12  -9   5        4.81        4.65      4.14 o 
 -11  -9   5        1.80        3.48      2.47 o 
 -10  -9   5        7.29       11.98      3.33 o 
  -9  -9   5       66.68       77.85      5.27 o 
  -8  -9   5       16.92       15.89      4.39 o 
  -7  -9   5        1.00        1.35      2.39 o 
  -6  -9   5       39.84       37.97      3.73 o 
  -5  -9   5       24.71       21.17      2.88 o 
  -4  -9   5       47.40       49.17      5.90 o 
  -3  -9   5      183.24      172.22      6.16 o 
  -2  -9   5      336.31      354.38      9.14 o 
  -1  -9   5      137.09      140.84      5.32 o 
   0  -9   5       83.27       79.82      4.00 o 
   1  -9   5       31.21       29.44      2.88 o 
   2  -9   5       15.27       16.24      2.40 o 
   3  -9   5       23.17       25.00      3.44 o 
   4  -9   5       74.24       73.70      2.72 o 
   5  -9   5       11.21       10.88      1.66 o 
   6  -9   5       54.34       53.35      2.57 o 
   7  -9   5        5.32        6.01      2.78 o 
   8  -9   5       64.58       74.66      5.78 o 
   9  -9   5       28.25       28.32      3.64 o 
  10  -9   5        7.47        8.80      2.87 o 
  11  -9   5       18.20       15.65      3.52 o 
 -11  -8   5        0.94        0.00      3.26 o 
 -10  -8   5        2.14        2.36      1.75 o 
  -9  -8   5       25.66       31.18      2.70 o 
  -8  -8   5      116.30      112.76      4.01 o 
  -7  -8   5      144.64      140.58      5.20 o 
  -6  -8   5       44.65       40.13      2.61 o 
  -5  -8   5       75.14       66.18      2.99 o 
  -4  -8   5      122.57      113.70      4.84 o 
  -3  -8   5      260.06      258.68      6.22 o 
  -2  -8   5        7.39        6.72      1.23 o 
  -1  -8   5       58.25       51.20      2.28 o 
   0  -8   5       96.98       86.63      4.04 o 
   1  -8   5       27.28       23.50      4.77 o 
   2  -8   5        4.47        5.69      1.49 o 
   3  -8   5       24.45       22.10      2.05 o 
   4  -8   5       55.76       52.11      2.72 o 
   5  -8   5       88.96       90.59      2.87 o 
   6  -8   5       27.18       27.72      1.94 o 
   7  -8   5        5.92        2.65      1.44 o 
   8  -8   5       83.56       70.92     10.73 o 
   9  -8   5       11.44        9.09      2.71 o 
  10  -8   5        5.25        0.93      2.41 o 
  11  -8   5        8.53        4.16      2.84 o 
  12  -8   5        3.28        3.19      3.26 o 
 -12  -7   5        2.72        2.75      2.35 o 
 -11  -7   5       35.78       44.65      3.31 o 
 -10  -7   5        5.50        8.38      1.93 o 
  -9  -7   5       15.97       18.87      2.32 o 
  -8  -7   5       64.73       56.77      3.12 o 
  -7  -7   5      252.93      251.08      5.80 o 
  -6  -7   5       63.38       65.39      2.99 o 
  -5  -7   5       67.86       73.77      2.95 o 
  -4  -7   5      249.59      252.86      8.17 o 
  -3  -7   5       17.27       19.11      1.73 o 
  -2  -7   5      162.02      156.52      3.79 o 
  -1  -7   5       66.21       68.43      2.43 o 
   0  -7   5      143.38      148.57      8.86 o 
   1  -7   5       12.67       13.57      1.62 o 
   2  -7   5        1.66        1.25      1.17 o 
   3  -7   5        4.67        6.01      1.84 o 
   4  -7   5      113.47      118.06      4.17 o 
   5  -7   5       69.45       69.24      2.48 o 
   6  -7   5       61.93       60.52      3.17 o 
   7  -7   5       20.08       19.08      2.00 o 
   8  -7   5        1.12        5.54      2.16 o 
   9  -7   5       23.50       25.38      3.41 o 
  10  -7   5       15.03       18.20      3.29 o 
  11  -7   5       21.05       25.66      7.03 o 
  12  -7   5       14.81       16.23      3.66 o 
 -13  -6   5        4.21       10.42      4.14 o 
 -12  -6   5        0.04        0.00      2.17 o 
 -11  -6   5       18.83       22.36      3.06 o 
 -10  -6   5       94.33       94.04      3.88 o 
  -9  -6   5      127.74      116.84      4.10 o 
  -8  -6   5      154.89      160.77      4.61 o 
  -7  -6   5       12.49       10.72      1.85 o 
  -6  -6   5       65.47       64.11      2.86 o 
  -5  -6   5      137.03      131.19      3.82 o 
  -4  -6   5      104.21       98.11      3.16 o 
  -3  -6   5       37.44       34.43      2.14 o 
  -2  -6   5      185.13      184.67      4.23 o 
  -1  -6   5      104.22       95.13      2.86 o 
   0  -6   5      122.44      126.89      3.32 o 
   1  -6   5       87.65       99.37      2.57 o 
   2  -6   5      163.04      157.85      3.98 o 
   3  -6   5      243.02      259.42      5.23 o 
   4  -6   5      122.24      123.44      3.44 o 
   5  -6   5      155.36      169.73      3.59 o 
   6  -6   5       96.79       98.84      2.73 o 
   7  -6   5       62.06       62.25      6.40 o 
   8  -6   5       44.28       43.73      3.97 o 
   9  -6   5      122.69      126.22      5.86 o 
  10  -6   5       24.55       26.30      3.61 o 
  11  -6   5       44.89       47.93      4.67 o 
  12  -6   5       10.64        9.71      3.05 o 
 -13  -5   5        4.28        7.41      4.02 o 
 -12  -5   5       18.41       21.49      3.23 o 
 -11  -5   5      143.84      163.15      6.17 o 
 -10  -5   5      105.45      107.05      5.40 o 
  -9  -5   5       18.24       18.87      2.19 o 
  -8  -5   5        1.71        0.03      1.38 o 
  -7  -5   5      292.62      272.97      4.87 o 
  -6  -5   5        0.75        0.55      1.56 o 
  -5  -5   5       36.91       33.51      2.27 o 
  -4  -5   5      214.57      207.34      4.63 o 
  -3  -5   5      463.20      425.88      9.88 o 
  -2  -5   5      169.54      174.36      3.97 o 
  -1  -5   5       42.84       48.22      2.12 o 
   0  -5   5       16.51       14.08      1.19 o 
   1  -5   5       89.24       80.49      2.22 o 
   2  -5   5      334.29      346.10      6.12 o 
   3  -5   5      399.72      446.46      7.21 o 
   4  -5   5      217.65      212.61      5.34 o 
   5  -5   5       65.50       63.73      2.61 o 
   6  -5   5      178.17      167.07      3.62 o 
   7  -5   5      260.88      255.78      7.69 o 
   8  -5   5      122.93      121.02      5.48 o 
   9  -5   5       56.19       61.13     10.04 o 
  10  -5   5       55.66       55.74      4.70 o 
  11  -5   5        2.74        0.00      2.29 o 
  12  -5   5       32.72       33.14      4.34 o 
  13  -5   5       11.50       10.23      3.28 o 
 -13  -4   5       26.51       29.50      5.65 o 
 -12  -4   5       10.19       12.55      2.88 o 
 -11  -4   5        8.01       10.80      2.62 o 
 -10  -4   5       41.80       43.30      3.73 o 
  -9  -4   5       62.98       68.69      3.90 o 
  -8  -4   5      500.05      465.94      7.03 o 
  -7  -4   5      233.48      223.33      6.02 o 
  -6  -4   5      694.15      670.36      8.67 o 
  -5  -4   5       68.53       71.02      2.80 o 
  -4  -4   5      708.45      696.82     10.56 o 
  -3  -4   5      331.71      349.16      6.23 o 
  -2  -4   5      221.08      219.51      5.10 o 
  -1  -4   5      142.78      140.32      3.37 o 
   0  -4   5      180.45      185.94      3.38 o 
   1  -4   5      233.44      225.40      3.79 o 
   2  -4   5      118.55      119.01      5.33 o 
   3  -4   5        4.55        6.59      1.13 o 
   4  -4   5       93.55       98.96      4.11 o 
   5  -4   5       57.30       60.07      1.90 o 
   6  -4   5     1034.14     1023.90     11.93 o 
   7  -4   5      382.34      382.96      9.70 o 
   8  -4   5      112.93      120.01      7.78 o 
   9  -4   5        7.68        8.31      2.56 o 
  10  -4   5        0.98        2.76      2.30 o 
  11  -4   5       24.49       22.12      3.47 o 
  12  -4   5       36.43       43.23      6.28 o 
  13  -4   5        5.50        9.77      3.70 o 
 -13  -3   5        9.62        9.67      4.27 o 
 -12  -3   5       10.57       11.57      2.84 o 
 -11  -3   5       14.00       15.87      3.83 o 
 -10  -3   5        5.86        8.15      2.76 o 
  -9  -3   5      158.58      155.18      5.58 o 
  -8  -3   5       22.21       19.61      2.78 o 
  -7  -3   5      387.82      375.88      5.81 o 
  -6  -3   5       89.68       93.45      3.13 o 
  -5  -3   5      163.03      156.30      5.07 o 
  -4  -3   5      581.82      604.59      9.37 o 
  -3  -3   5      693.00      711.27     10.34 o 
  -2  -3   5      100.94       91.80      2.75 o 
  -1  -3   5      851.28      828.69     13.51 o 
   0  -3   5      344.28      375.68      5.29 o 
   1  -3   5      763.59      790.01      9.38 o 
   2  -3   5      230.65      244.58      4.65 o 
   3  -3   5        7.09        7.37      1.43 o 
   4  -3   5      289.26      281.75      6.19 o 
   5  -3   5      290.20      292.16      5.49 o 
   6  -3   5      120.57      114.37      2.98 o 
   7  -3   5      131.73      120.03     16.57 o 
   8  -3   5      100.99       92.63      4.74 o 
   9  -3   5       73.73       64.68      4.73 o 
  10  -3   5        9.63        8.20      2.61 o 
  11  -3   5        7.40        9.62      2.80 o 
  12  -3   5       54.35       56.73      5.22 o 
  13  -3   5       58.71       79.02     17.64 o 
 -14  -2   5        0.71        2.13      3.77 o 
 -13  -2   5       47.58       47.33      6.78 o 
 -12  -2   5       80.98       93.03      5.02 o 
 -11  -2   5        1.51        0.73      1.95 o 
 -10  -2   5       11.24        9.18      2.76 o 
  -9  -2   5       95.48       90.23      4.46 o 
  -8  -2   5      520.94      492.70      8.30 o 
  -7  -2   5      130.74      119.80      4.80 o 
  -6  -2   5       82.93       73.95      2.84 o 
  -5  -2   5       63.43       61.55      1.72 o 
  -4  -2   5      197.90      206.09      5.16 o 
  -3  -2   5       41.83       57.02      5.21 o 
  -2  -2   5      229.83      244.48      5.29 o 
  -1  -2   5     1800.00     1841.14     19.60 o 
   0  -2   5      583.43      584.41      7.28 o 
   1  -2   5      569.45      612.61      7.55 o 
   2  -2   5      929.06     1011.05     11.39 o 
   3  -2   5       51.69       54.93      1.67 o 
   4  -2   5      212.89      212.97      4.90 o 
   5  -2   5      132.65      130.39      4.78 o 
   6  -2   5      137.73      140.86     11.43 o 
   7  -2   5      344.75      329.43      8.78 o 
   8  -2   5      171.28      178.61      6.47 o 
   9  -2   5       37.54       40.29      8.04 o 
  10  -2   5       30.05       27.73      3.52 o 
  11  -2   5       27.35       24.52      3.59 o 
  12  -2   5       18.91       19.12      3.68 o 
  13  -2   5       11.36        9.50      3.24 o 
 -14  -1   5        5.75        8.54      4.65 o 
 -13  -1   5       45.68       54.87      7.28 o 
 -12  -1   5       41.62       41.94      4.00 o 
 -11  -1   5       23.08       27.62      5.71 o 
 -10  -1   5       54.08       58.65      4.20 o 
  -9  -1   5        8.61        7.65      1.66 o 
  -8  -1   5     1147.63     1133.17     21.29 o 
  -7  -1   5      296.37      288.19      5.56 o 
  -6  -1   5       61.49       61.19      2.25 o 
  -5  -1   5       10.59        9.73      1.03 o 
  -4  -1   5       84.09       96.74      3.55 o 
  -3  -1   5     1412.37     1492.44     23.30 o 
  -2  -1   5     2947.46     3182.80     81.55 o 
  -1  -1   5      345.18      337.77      5.29 o 
   0  -1   5      235.14      256.26      4.47 o 
   1  -1   5      546.39      562.87      8.06 o 
   2  -1   5      515.07      509.56      7.56 o 
   3  -1   5      980.58     1033.92     15.77 o 
   4  -1   5       12.36       11.64      1.49 o 
   5  -1   5       33.98       34.76      1.51 o 
   6  -1   5       47.39       43.05      3.32 o 
   7  -1   5      193.37      189.52      6.35 o 
   8  -1   5      593.45      567.73     12.91 o 
   9  -1   5      114.40      111.57      5.78 o 
  10  -1   5       15.94       10.07      2.82 o 
  11  -1   5       23.15       14.94      2.98 o 
  12  -1   5       54.72       48.02      6.34 o 
  13  -1   5        0.88        6.05      3.05 o 
 -14   0   5        6.93       12.56      4.77 o 
 -13   0   5       17.73       13.31      4.65 o 
 -12   0   5        3.88        5.84      2.57 o 
 -11   0   5       29.99       26.50      3.22 o 
 -10   0   5       67.92       66.63      3.29 o 
  -9   0   5        3.81        2.24      1.52 o 
  -8   0   5      134.61      134.47      3.91 o 
  -7   0   5      213.79      202.13      4.56 o 
  -6   0   5      283.39      282.35      6.06 o 
  -5   0   5       57.00       57.96      2.02 o 
  -4   0   5       85.00       85.94      2.59 o 
  -3   0   5     1680.63     1876.54     28.59 o 
  -2   0   5      816.09      887.43     16.45 o 
  -1   0   5      656.36      692.66     10.71 o 
   0   0   5     1698.63     1774.91     21.62 o 
   1   0   5       14.91       26.56      3.00 o 
   2   0   5        1.95        3.50      0.96 o 
   3   0   5      447.12      483.32      8.01 o 
   4   0   5      182.89      173.16      6.34 o 
   5   0   5       65.89       76.28      2.09 o 
   6   0   5       40.49       36.44      3.58 o 
   7   0   5       54.04       52.82      3.89 o 
   8   0   5      175.75      154.43      6.03 o 
   9   0   5      606.67      587.66     13.44 o 
  10   0   5      111.80      102.23      6.53 o 
  11   0   5        5.75        1.45      3.20 o 
  12   0   5        7.96        2.89      2.57 o 
  13   0   5       15.03       19.10      7.85 o 
 -14   1   5        5.72        1.26      4.02 o 
 -13   1   5       45.69       57.75      7.53 o 
 -12   1   5       41.58       48.35      4.19 o 
 -11   1   5       23.07       22.09      4.46 o 
 -10   1   5       54.15       55.93      3.27 o 
  -9   1   5        8.69        6.38      1.68 o 
  -8   1   5     1148.32     1109.29     15.75 o 
  -7   1   5      296.05      288.68      5.74 o 
  -6   1   5       61.78       70.85      2.55 o 
  -5   1   5       10.64        7.95      1.32 o 
  -4   1   5       84.03       90.99      2.48 o 
  -3   1   5     1414.01     1500.21     18.69 o 
  -2   1   5     2946.28     3214.87     37.82 o 
  -1   1   5      345.30      321.16      7.53 o 
   0   1   5      234.55      256.11      4.41 o 
   1   1   5      546.51      557.64      8.03 o 
   2   1   5      515.33      511.87     10.95 o 
   3   1   5      980.72     1038.30     13.63 o 
   4   1   5       12.31       13.54      1.23 o 
   5   1   5       34.06       35.74      2.18 o 
   6   1   5       47.40       48.09      3.45 o 
   7   1   5      193.51      174.14      9.73 o 
   8   1   5      593.22      589.63     12.99 o 
   9   1   5      114.40      109.29      5.32 o 
  10   1   5       15.96       14.18      2.88 o 
  11   1   5       23.08       20.32      3.36 o 
  12   1   5       54.80       49.62      4.97 o 
  13   1   5        0.89        2.49      3.26 o 
 -14   2   5        0.71        4.14      4.27 o 
 -13   2   5       47.55       59.51      7.53 o 
 -12   2   5       80.91       97.03      5.30 o 
 -11   2   5        1.52        0.08      1.64 o 
 -10   2   5       11.29       11.19      1.99 o 
  -9   2   5       95.32       86.42      3.52 o 
  -8   2   5      521.00      495.62      8.67 o 
  -7   2   5      130.73      127.63      3.79 o 
  -6   2   5       82.59       78.51      2.79 o 
  -5   2   5       63.24       62.26      2.77 o 
  -4   2   5      197.67      196.65      4.74 o 
  -3   2   5       41.91       48.18      3.64 o 
  -2   2   5      229.96      248.13      6.40 o 
  -1   2   5     1798.75     1872.36     35.34 o 
   0   2   5      583.29      596.46     11.74 o 
   1   2   5      569.08      619.74     14.44 o 
   2   2   5      928.66      993.78     16.51 o 
   3   2   5       51.48       54.65      2.80 o 
   4   2   5      213.20      221.25      4.81 o 
   5   2   5      132.63      136.43      5.90 o 
   6   2   5      137.56      132.05      5.06 o 
   7   2   5      344.22      340.78      8.83 o 
   8   2   5      171.36      173.21      6.43 o 
   9   2   5       37.56       31.75      8.66 o 
  10   2   5       29.83       25.86      3.46 o 
  11   2   5       27.37       22.73      5.15 o 
  12   2   5       18.93       17.41      3.55 o 
  13   2   5       11.32        6.73      4.21 o 
 -13   3   5        9.65       19.96      5.40 o 
 -12   3   5       10.59        9.23      2.75 o 
 -11   3   5       13.92       16.50      2.29 o 
 -10   3   5        5.83        7.11      2.88 o 
  -9   3   5      158.46      150.30      4.54 o 
  -8   3   5       22.24       20.04      2.17 o 
  -7   3   5      388.47      376.57      8.56 o 
  -6   3   5       89.44       88.73      6.03 o 
  -5   3   5      163.43      155.94      4.55 o 
  -4   3   5      582.66      617.73     11.01 o 
  -3   3   5      692.36      708.33     12.22 o 
  -2   3   5      100.54       98.32      2.05 o 
  -1   3   5      851.32      845.70     16.49 o 
   0   3   5      344.44      375.90      8.29 o 
   1   3   5      762.89      791.59     18.08 o 
   2   3   5      230.28      242.03     12.12 o 
   3   3   5        7.16        7.60      1.29 o 
   4   3   5      289.04      275.05      5.58 o 
   5   3   5      290.15      269.12     14.44 o 
   6   3   5      120.59      113.22      4.70 o 
   7   3   5      131.74      132.06      5.28 o 
   8   3   5      101.23       94.47      4.84 o 
   9   3   5       73.69       69.70      4.61 o 
  10   3   5        9.61       10.06      2.71 o 
  11   3   5        7.40        4.62      2.62 o 
  12   3   5       54.32       52.83      9.23 o 
  13   3   5       58.74       82.73      6.47 o 
 -13   4   5       26.53       31.26      6.03 o 
 -12   4   5       10.28        9.45      2.86 o 
 -11   4   5        7.99       15.05      4.85 o 
 -10   4   5       41.71       43.92      3.09 o 
  -9   4   5       62.86       57.22      6.09 o 
  -8   4   5      500.30      473.58     23.23 o 
  -7   4   5      233.19      219.12      7.47 o 
  -6   4   5      695.02      661.70     19.02 o 
  -5   4   5       68.49       80.39      2.25 o 
  -4   4   5      708.88      729.02      9.82 o 
  -3   4   5      332.25      356.48      7.23 o 
  -2   4   5      220.95      221.67      3.89 o 
  -1   4   5      142.86      135.62      2.97 o 
   0   4   5      180.08      189.55     12.24 o 
   1   4   5      233.13      221.29      5.34 o 
   2   4   5      118.69      111.74      5.27 o 
   3   4   5        4.63        6.85      1.35 o 
   4   4   5       93.67       95.67      3.20 o 
   5   4   5       57.29       60.20      3.61 o 
   6   4   5     1033.70     1011.26     18.46 o 
   7   4   5      382.96      357.66     13.94 o 
   8   4   5      113.00      126.17      6.59 o 
   9   4   5        7.65       10.88      2.66 o 
  10   4   5        0.97        2.74      2.39 o 
  11   4   5       24.42       26.80      5.90 o 
  12   4   5       36.48       39.41      4.61 o 
  13   4   5        5.49        0.72      2.60 o 
 -13   5   5        4.28        5.65      4.14 o 
 -12   5   5       18.42       14.38      2.58 o 
 -11   5   5      143.55      150.86      5.11 o 
 -10   5   5      105.61      104.32      4.17 o 
  -9   5   5       18.29       19.73      2.97 o 
  -8   5   5        1.73        0.00      1.88 o 
  -7   5   5      292.60      274.65      7.39 o 
  -6   5   5        0.76        1.10      1.82 o 
  -5   5   5       36.81       34.37      2.45 o 
  -4   5   5      214.71      207.12      4.04 o 
  -3   5   5      463.69      433.53      6.66 o 
  -2   5   5      169.33      175.52      3.58 o 
  -1   5   5       42.92       46.08      2.28 o 
   0   5   5       16.65       16.71      1.81 o 
   1   5   5       89.25       79.07      3.52 o 
   2   5   5      333.97      348.70      6.05 o 
   3   5   5      399.80      427.51      7.37 o 
   4   5   5      217.78      215.36      4.82 o 
   5   5   5       65.52       70.29      3.68 o 
   6   5   5      178.13      154.80      5.67 o 
   7   5   5      260.91      258.58      7.62 o 
   8   5   5      122.74      120.08      5.43 o 
   9   5   5       56.23       63.72      4.90 o 
  10   5   5       55.51       57.57      8.79 o 
  11   5   5        2.77        1.04      2.44 o 
  12   5   5       32.72       48.40      6.72 o 
  13   5   5       11.48        9.94      3.29 o 
 -13   6   5        4.19       10.42      4.65 o 
 -12   6   5        0.04        0.00      2.98 o 
 -11   6   5       18.89       15.03      2.47 o 
 -10   6   5       94.44       96.04      5.14 o 
  -9   6   5      127.71      121.89      5.41 o 
  -8   6   5      154.93      158.03      7.16 o 
  -7   6   5       12.53        9.79      3.08 o 
  -6   6   5       65.40       66.12      2.98 o 
  -5   6   5      136.98      142.62      3.50 o 
  -4   6   5      103.97       99.21      2.86 o 
  -3   6   5       37.45       39.08      1.96 o 
  -2   6   5      185.03      178.38      3.88 o 
  -1   6   5      104.30       90.08      6.29 o 
   0   6   5      122.30      140.79      3.49 o 
   1   6   5       87.67       98.69      4.52 o 
   2   6   5      163.00      164.38      3.81 o 
   3   6   5      242.84      250.05      5.20 o 
   4   6   5      122.32      124.27      3.67 o 
   5   6   5      155.41      174.44      5.74 o 
   6   6   5       96.95      106.01      4.63 o 
   7   6   5       62.02       51.24      4.02 o 
   8   6   5       44.17       51.36      4.22 o 
   9   6   5      122.71      119.10     12.49 o 
  10   6   5       24.61       28.36      6.21 o 
  11   6   5       44.97       51.15      4.95 o 
  12   6   5       10.67       17.43      6.28 o 
 -12   7   5        2.74        1.02      2.05 o 
 -11   7   5       35.84       34.93      4.13 o 
 -10   7   5        5.52        6.12      2.57 o 
  -9   7   5       15.92       17.88      3.11 o 
  -8   7   5       64.68       64.09      4.48 o 
  -7   7   5      252.95      250.58      5.51 o 
  -6   7   5       63.26       65.31      3.70 o 
  -5   7   5       67.87       71.25      3.60 o 
  -4   7   5      249.00      260.78      5.17 o 
  -3   7   5       17.27       15.11      1.53 o 
  -2   7   5      162.37      151.89      5.66 o 
  -1   7   5       66.48       73.50      2.65 o 
   0   7   5      143.44      138.12      6.63 o 
   1   7   5       12.72       14.72      1.65 o 
   2   7   5        1.67        2.82      1.15 o 
   3   7   5        4.68        5.54      1.39 o 
   4   7   5      113.48      111.26      4.37 o 
   5   7   5       69.16       62.47      3.71 o 
   6   7   5       61.96       57.41      4.00 o 
   7   7   5       20.08       16.91      4.71 o 
   8   7   5        1.15        2.57      2.14 o 
   9   7   5       23.45       24.06      3.45 o 
  10   7   5       15.02       14.60      3.22 o 
  11   7   5       21.07       24.27      3.89 o 
  12   7   5       14.80       15.75      3.56 o 
 -12   8   5        4.31        4.41      2.84 o 
 -11   8   5        0.94        1.19      3.83 o 
 -10   8   5        2.14        1.25      3.95 o 
  -9   8   5       25.78       32.07      3.59 o 
  -8   8   5      116.13      100.60      6.28 o 
  -7   8   5      144.66      145.88      8.85 o 
  -6   8   5       44.62       44.08      2.56 o 
  -5   8   5       75.09       69.15      2.80 o 
  -4   8   5      122.45      114.07      4.54 o 
  -3   8   5      260.18      276.57      5.72 o 
  -2   8   5        7.38        8.02      1.45 o 
  -1   8   5       58.13       50.69      2.48 o 
   0   8   5       96.62       96.40      3.29 o 
   1   8   5       27.41       27.59      2.91 o 
   2   8   5        4.47        5.03      1.25 o 
   3   8   5       24.36       22.84      2.07 o 
   4   8   5       55.84       58.81      5.65 o 
   5   8   5       88.95       92.99      4.28 o 
   6   8   5       27.20       35.52      3.34 o 
   7   8   5        5.90        9.10      2.50 o 
   8   8   5       83.69       76.18      4.74 o 
   9   8   5       11.46       10.45      2.86 o 
  10   8   5        5.21        1.40      2.59 o 
  11   8   5        8.49        8.78      4.83 o 
  12   8   5        3.30        5.04      2.96 o 
 -12   9   5        4.84        7.06      3.83 o 
 -11   9   5        1.81        4.29      2.86 o 
 -10   9   5        7.29       12.12      3.18 o 
  -9   9   5       66.55       61.00      4.83 o 
  -8   9   5       16.94       16.94      3.05 o 
  -7   9   5        1.02        2.13      2.14 o 
  -6   9   5       39.82       43.74      2.77 o 
  -5   9   5       24.71       26.33      2.16 o 
  -4   9   5       47.51       44.77      2.55 o 
  -3   9   5      183.46      179.00      4.49 o 
  -2   9   5      336.00      343.20      6.62 o 
  -1   9   5      137.26      132.82      3.85 o 
   0   9   5       83.32       79.98      3.14 o 
   1   9   5       31.19       34.12      1.92 o 
   2   9   5       15.26       19.87      2.31 o 
   3   9   5       23.12       27.04      2.73 o 
   4   9   5       74.45       75.53      5.52 o 
   5   9   5       11.09        8.16      2.07 o 
   6   9   5       54.39       52.79      4.01 o 
   7   9   5        5.40        2.68      2.23 o 
   8   9   5       64.52       70.13      9.86 o 
   9   9   5       28.18       30.55      3.82 o 
  10   9   5        7.46        9.20      4.90 o 
  11   9   5       18.30       21.16      5.34 o 
 -11  10   5        9.66        9.59      3.20 o 
 -10  10   5       40.36       45.77      4.68 o 
  -9  10   5       26.24       26.43      3.77 o 
  -8  10   5       18.86       14.75      3.04 o 
  -7  10   5       10.33       12.29      2.80 o 
  -6  10   5       60.98       55.54      4.63 o 
  -5  10   5      127.37      141.62      5.09 o 
  -4  10   5       90.18       81.44      3.74 o 
  -3  10   5      572.87      572.64      9.65 o 
  -2  10   5      121.80      124.01      5.48 o 
  -1  10   5       55.94       56.69      2.91 o 
   0  10   5        0.02        1.80      1.32 o 
   1  10   5       24.83       21.74      2.14 o 
   2  10   5        8.49       10.33      2.32 o 
   3  10   5       85.44       80.08      3.50 o 
   4  10   5       34.09       38.14      3.16 o 
   5  10   5       12.92       12.80      2.51 o 
   6  10   5       12.71       14.28      4.46 o 
   7  10   5       36.86       45.00      4.07 o 
   8  10   5       53.45       61.11      4.83 o 
   9  10   5       51.22       53.37      6.15 o 
  10  10   5       32.15       30.38      7.85 o 
 -10  11   5       21.52       21.30      3.77 o 
  -9  11   5       63.15       73.33      5.48 o 
  -8  11   5        0.90        0.00      2.18 o 
  -7  11   5       49.21       47.36      4.20 o 
  -6  11   5       12.15       13.42      2.73 o 
  -5  11   5        2.20        2.97      2.67 o 
  -4  11   5       28.50       23.34      2.31 o 
  -3  11   5        4.17        2.52      1.53 o 
  -2  11   5       27.52       20.74      2.15 o 
  -1  11   5      205.29      189.61      4.94 o 
   0  11   5       75.69       65.37      5.11 o 
   1  11   5       53.60       55.05      2.99 o 
   2  11   5       49.99       43.82      3.76 o 
   3  11   5      119.10      108.81      5.45 o 
   4  11   5        9.26        5.16      2.47 o 
   5  11   5       43.92       52.48      6.53 o 
   6  11   5       12.99        2.76      4.02 o 
   7  11   5        6.18        3.89      4.52 o 
   8  11   5       82.53       76.34      8.66 o 
   9  11   5        3.33        2.13      4.27 o 
  10  11   5       20.50        9.17      5.65 o 
 -10  12   5        0.28        0.00      2.56 o 
  -9  12   5       20.27       20.70      3.74 o 
  -8  12   5       14.36       20.12      3.50 o 
  -7  12   5        2.76        6.81      2.62 o 
  -6  12   5        1.41        0.38      2.20 o 
  -5  12   5       55.92       62.95      5.58 o 
  -4  12   5       23.79       30.30      3.19 o 
  -3  12   5       73.67       84.43      3.59 o 
  -2  12   5       95.56       86.71      4.47 o 
  -1  12   5       18.40       19.09      2.84 o 
   0  12   5       62.36       53.01      6.84 o 
   1  12   5       46.74       42.44      3.91 o 
   2  12   5       29.49       32.79      3.72 o 
   3  12   5      107.69      100.98      5.41 o 
   4  12   5       18.66       15.26      3.20 o 
   5  12   5       12.55        8.50      2.97 o 
   6  12   5       40.80       45.83      6.78 o 
   7  12   5       24.55       28.50      6.28 o 
   8  12   5        9.12        9.54      5.40 o 
   9  12   5        3.94        7.41      4.90 o 
  -9  13   5       26.11       29.25      6.91 o 
  -8  13   5       11.81        6.03      5.15 o 
  -7  13   5        8.38       11.30      5.02 o 
  -6  13   5       31.65       45.83      6.65 o 
  -5  13   5       25.56       33.69      3.61 o 
  -4  13   5        9.63        9.54      2.48 o 
  -3  13   5        8.11       10.84      2.53 o 
  -2  13   5       19.20       17.13      2.88 o 
  -1  13   5        8.40        9.07      2.48 o 
   0  13   5       32.78       30.95      3.59 o 
   1  13   5       54.74       59.13      4.79 o 
   2  13   5       45.18       49.34      5.02 o 
   3  13   5       36.47       36.97      4.17 o 
   4  13   5       26.89       30.13      4.04 o 
   5  13   5        2.88        0.11      2.62 o 
   6  13   5       20.91       29.75      7.16 o 
   7  13   5       34.20       42.94      7.53 o 
   8  13   5       12.94       22.72      6.15 o 
  -7  14   5        3.73        7.03      5.02 o 
  -6  14   5        6.17        8.54      4.39 o 
  -5  14   5       61.11       57.00      7.16 o 
  -4  14   5       13.50       23.44      3.29 o 
  -3  14   5        0.34        2.17      3.64 o 
  -2  14   5        0.46        0.00      1.98 o 
  -1  14   5       13.69       13.12      3.02 o 
   0  14   5       51.06       47.32      4.44 o 
   1  14   5       11.80       13.38      3.64 o 
   2  14   5        6.05        3.75      2.73 o 
   3  14   5        7.33        5.59      2.87 o 
   4  14   5       14.31       14.37      3.54 o 
   5  14   5        0.94        0.00      2.53 o 
   6  14   5       32.06       33.43      4.62 o 
   7  14   5       17.70       14.74      3.79 o 
  -6  15   5        5.91        4.27      4.77 o 
  -5  15   5        1.52        0.00      4.02 o 
  -4  15   5       22.95       28.50      5.78 o 
  -3  15   5        1.03        1.90      2.34 o 
  -2  15   5        8.19        7.42      2.80 o 
  -1  15   5       55.89       61.28      4.97 o 
   0  15   5        2.24        0.22      2.35 o 
   1  15   5        5.25        3.89      3.26 o 
   2  15   5       67.00       82.86      9.67 o 
   3  15   5       23.14       18.47      3.59 o 
   4  15   5       11.30       18.11      3.79 o 
   5  15   5       16.12        9.30      3.38 o 
   6  15   5        3.71        3.38      3.13 o 
  -4  16   5       14.99       17.83      5.27 o 
  -3  16   5       10.17       14.63      3.31 o 
  -2  16   5        4.20        5.74      2.70 o 
  -1  16   5        3.66        3.49      2.75 o 
   0  16   5        3.12        5.42      2.84 o 
   1  16   5       17.47       24.06      9.04 o 
   2  16   5        8.90        2.50      2.93 o 
   3  16   5       15.68       14.46      9.54 o 
  -2 -16   6       18.94       27.77      4.30 o 
  -1 -16   6        0.02        0.89      2.53 o 
   0 -16   6        5.47        1.57      2.57 o 
   1 -16   6       23.10       24.40      3.93 o 
   2 -16   6        0.37        0.00      2.35 o 
  -5 -15   6        4.17        6.09      5.21 o 
  -4 -15   6       32.44       39.97      7.91 o 
  -3 -15   6       51.77       52.32      6.72 o 
  -2 -15   6        7.37        8.91      2.95 o 
  -1 -15   6       14.26       14.74      3.27 o 
   0 -15   6       11.50       10.70      3.10 o 
   1 -15   6       10.05        5.02      2.52 o 
   2 -15   6        0.02        2.22      2.38 o 
   3 -15   6        2.00        2.39      2.49 o 
   4 -15   6       15.17       16.55      3.32 o 
   5 -15   6       29.74       30.92      6.15 o 
  -7 -14   6        3.77        3.30      2.75 o 
  -6 -14   6       19.46       23.84      4.90 o 
  -5 -14   6       20.37       20.60      3.64 o 
  -4 -14   6       23.40       28.54      6.97 o 
  -3 -14   6        1.59        5.07      2.57 o 
  -2 -14   6        9.60        9.73      2.88 o 
  -1 -14   6       31.37       37.57      4.26 o 
   0 -14   6        4.97        6.28      3.83 o 
   1 -14   6       32.11       34.56      4.02 o 
   2 -14   6        1.08        0.00      2.04 o 
   3 -14   6        1.52        2.49      2.30 o 
   4 -14   6       42.00       45.51      4.39 o 
   5 -14   6        5.15        4.47      2.76 o 
   6 -14   6       13.12       26.24      4.90 o 
  -8 -13   6        6.39       12.78      4.27 o 
  -7 -13   6       23.95       41.92      8.04 o 
  -6 -13   6       21.26       24.21      5.90 o 
  -5 -13   6        8.63        7.66      2.68 o 
  -4 -13   6       35.70       30.10      7.47 o 
  -3 -13   6        6.88        3.11      2.34 o 
  -2 -13   6        6.32        4.82      2.35 o 
  -1 -13   6        0.30        0.00      2.00 o 
   0 -13   6       24.47       25.74      3.55 o 
   1 -13   6       39.26       39.86      4.02 o 
   2 -13   6       33.34       28.52      3.50 o 
   3 -13   6       21.40       24.04      5.08 o 
   4 -13   6        0.81        3.26      2.08 o 
   5 -13   6        4.61        7.19      2.34 o 
   6 -13   6        5.81        4.66      2.82 o 
   7 -13   6        4.40        4.27      4.02 o 
  -9 -12   6       28.74       41.25      5.46 o 
  -8 -12   6       22.34       22.27      3.68 o 
  -7 -12   6       12.66       13.03      3.36 o 
  -6 -12   6        4.62        7.06      2.71 o 
  -5 -12   6       60.04       58.54      6.40 o 
  -4 -12   6       18.29       15.80      3.02 o 
  -3 -12   6       23.39       24.09      3.37 o 
  -2 -12   6       41.32       41.86      4.17 o 
  -1 -12   6       21.86       16.85      2.97 o 
   0 -12   6       12.07       13.39      6.34 o 
   1 -12   6       15.49       13.07      2.71 o 
   2 -12   6       23.56       22.91      3.15 o 
   3 -12   6       38.83       43.02      3.86 o 
   4 -12   6       22.82       24.83      3.24 o 
   5 -12   6        4.64        2.28      2.00 o 
   6 -12   6       18.77       22.38      3.43 o 
   7 -12   6       11.67       13.94      5.15 o 
   8 -12   6        2.49        4.02      3.89 o 
 -10 -11   6        6.16        1.57      2.57 o 
  -9 -11   6       13.72       15.67      3.46 o 
  -8 -11   6       86.35       95.81      5.91 o 
  -7 -11   6       17.87       15.71      3.14 o 
  -6 -11   6        5.86        3.56      2.35 o 
  -5 -11   6        9.91       14.08      2.93 o 
  -4 -11   6       71.65       72.12      5.20 o 
  -3 -11   6       62.32       55.55     12.24 o 
  -2 -11   6       41.18       31.03      3.64 o 
  -1 -11   6       64.73       64.54      4.66 o 
   0 -11   6        6.44        8.58      2.39 o 
   1 -11   6        0.39        0.82      1.86 o 
   2 -11   6      245.00      211.73      7.18 o 
   3 -11   6        5.71        3.08      2.70 o 
   4 -11   6       18.06       17.57      2.07 o 
   5 -11   6       38.28       39.80      2.57 o 
   6 -11   6       16.10       20.15      2.06 o 
   7 -11   6       13.67       19.96      5.52 o 
   8 -11   6       31.80       32.52      6.53 o 
   9 -11   6        2.14        4.65      4.14 o 
 -11 -10   6       17.79       21.71      6.97 o 
 -10 -10   6       22.73       25.26      6.09 o 
  -9 -10   6       42.27       57.41     12.87 o 
  -8 -10   6        6.68        5.55      2.57 o 
  -7 -10   6      107.56      125.01      8.04 o 
  -6 -10   6      181.58      180.52      7.66 o 
  -5 -10   6       89.19       84.68      5.21 o 
  -4 -10   6      206.83      212.45      7.50 o 
  -3 -10   6       11.13       11.04      2.59 o 
  -2 -10   6       19.06       15.98      2.89 o 
  -1 -10   6      171.05      165.58      6.21 o 
   0 -10   6       36.54       28.58      3.20 o 
   1 -10   6       13.48        8.05      2.13 o 
   2 -10   6       10.48        5.27      2.04 o 
   3 -10   6       27.82       33.07      5.34 o 
   4 -10   6       30.17       30.61      2.24 o 
   5 -10   6       11.81       10.62      2.37 o 
   6 -10   6        3.61        5.01      1.44 o 
   7 -10   6       12.94       13.64      2.74 o 
   8 -10   6       20.52       20.49      3.45 o 
   9 -10   6       16.71       20.14      4.02 o 
  10 -10   6       13.38       12.48      3.95 o 
 -11  -9   6       12.97       15.66      3.36 o 
 -10  -9   6       33.79       34.34      4.08 o 
  -9  -9   6       11.46       14.43      3.01 o 
  -8  -9   6       55.17       66.17      5.09 o 
  -7  -9   6        6.89       12.66      8.16 o 
  -6  -9   6      120.52      117.39      5.64 o 
  -5  -9   6       69.92       65.57      4.70 o 
  -4  -9   6       34.51       32.97      3.51 o 
  -3  -9   6      343.01      359.13      9.62 o 
  -2  -9   6      258.84      238.25     13.37 o 
  -1  -9   6      131.82      131.98      5.37 o 
   0  -9   6       63.35       70.32      3.95 o 
   1  -9   6      136.10      121.87      6.59 o 
   2  -9   6       16.80       13.69      2.26 o 
   3  -9   6       45.38       36.12      3.01 o 
   4  -9   6       38.39       36.25      2.26 o 
   5  -9   6       10.28       10.96      1.76 o 
   6  -9   6       12.31       15.47      1.72 o 
   7  -9   6        1.91        0.54      2.05 o 
   8  -9   6        8.64        9.86      2.84 o 
   9  -9   6        0.49        0.34      2.25 o 
  10  -9   6        1.75        0.00      2.41 o 
  11  -9   6        5.23        4.40      4.83 o 
 -12  -8   6        1.42        0.00      3.26 o 
 -11  -8   6       15.37       18.76      3.42 o 
 -10  -8   6       14.27       18.74      3.23 o 
  -9  -8   6      103.71      107.16      4.27 o 
  -8  -8   6       37.28       39.37      2.98 o 
  -7  -8   6      114.38      107.69      3.95 o 
  -6  -8   6       11.23       10.18      1.81 o 
  -5  -8   6       34.50       35.26      4.35 o 
  -4  -8   6      141.89      140.11      4.09 o 
  -3  -8   6       33.06       35.49      2.47 o 
  -2  -8   6      467.82      462.27      7.96 o 
  -1  -8   6      172.02      166.98      4.16 o 
   0  -8   6       17.20       15.35      1.70 o 
   1  -8   6        8.43       11.10      4.39 o 
   2  -8   6       31.99       28.46      2.31 o 
   3  -8   6       11.55       13.33      1.79 o 
   4  -8   6       33.62       34.27      3.64 o 
   5  -8   6       27.49       27.24      1.96 o 
   6  -8   6       47.63       46.52      2.48 o 
   7  -8   6       15.95       15.24      2.77 o 
   8  -8   6        4.08        5.46      2.38 o 
   9  -8   6       35.55       34.85      5.90 o 
  10  -8   6        3.99        4.34      2.56 o 
  11  -8   6       39.60       39.39      6.78 o 
 -12  -7   6        1.61        1.72      2.39 o 
 -11  -7   6       32.18       31.44      4.02 o 
 -10  -7   6       10.28       14.82      2.29 o 
  -9  -7   6        8.52       13.10      3.57 o 
  -8  -7   6       11.00       12.09      2.06 o 
  -7  -7   6      135.36      124.38      4.33 o 
  -6  -7   6       71.60       70.09      3.34 o 
  -5  -7   6      140.12      139.27      4.13 o 
  -4  -7   6       91.33       84.05      3.19 o 
  -3  -7   6       30.69       29.99      2.30 o 
  -2  -7   6      448.90      423.17      7.53 o 
  -1  -7   6      383.41      388.20     11.42 o 
   0  -7   6       72.42       70.17      2.70 o 
   1  -7   6       22.36       23.83      1.69 o 
   2  -7   6       58.42       60.68      2.79 o 
   3  -7   6       17.59       19.15      2.71 o 
   4  -7   6       13.46       16.05      2.18 o 
   5  -7   6       75.65       70.13      3.59 o 
   6  -7   6       13.86       17.04      1.61 o 
   7  -7   6       25.80       16.86      2.77 o 
   8  -7   6       42.83       41.48      5.02 o 
   9  -7   6       31.83       26.23      6.03 o 
  10  -7   6        3.44        2.43      2.32 o 
  11  -7   6        3.10        1.65      2.61 o 
 -12  -6   6       71.75       82.37      5.19 o 
 -11  -6   6       38.23       49.16      4.26 o 
 -10  -6   6        8.91       14.10      2.92 o 
  -9  -6   6       52.50       47.94      3.38 o 
  -8  -6   6      248.82      247.52      6.10 o 
  -7  -6   6        6.47        6.40      1.72 o 
  -6  -6   6      917.92      898.18     13.52 o 
  -5  -6   6      256.60      258.02      5.79 o 
  -4  -6   6      106.04      110.05      3.58 o 
  -3  -6   6      222.66      213.12      4.85 o 
  -2  -6   6       41.82       44.60      2.51 o 
  -1  -6   6      159.64      154.51      3.96 o 
   0  -6   6       70.90       80.36      2.83 o 
   1  -6   6       10.85       14.73      1.40 o 
   2  -6   6       24.38       22.83      1.98 o 
   3  -6   6      161.28      153.81      4.83 o 
   4  -6   6      131.20      139.33      3.81 o 
   5  -6   6      122.19      123.93      3.13 o 
   6  -6   6       64.73       66.36      3.12 o 
   7  -6   6      111.27       99.95      5.11 o 
   8  -6   6       92.95       95.96      6.97 o 
   9  -6   6        1.87        4.86      2.38 o 
  10  -6   6       21.62       17.67      3.35 o 
  11  -6   6        2.45        0.78      2.44 o 
  12  -6   6        2.13        3.11      2.75 o 
 -13  -5   6        7.29       10.80      4.39 o 
 -12  -5   6       30.45       38.69      4.12 o 
 -11  -5   6        7.46        8.10      4.39 o 
 -10  -5   6        4.04        2.13      2.00 o 
  -9  -5   6       10.92        9.60      1.98 o 
  -8  -5   6      186.63      187.78      5.21 o 
  -7  -5   6      792.83      731.50     11.77 o 
  -6  -5   6      253.85      251.96      5.81 o 
  -5  -5   6      262.63      252.95      5.72 o 
  -4  -5   6      308.66      293.24      5.96 o 
  -3  -5   6      745.00      713.24     10.96 o 
  -2  -5   6       23.63       24.16      1.96 o 
  -1  -5   6      205.30      207.71      6.68 o 
   0  -5   6       27.12       24.87      1.65 o 
   1  -5   6       97.52      113.21      2.80 o 
   2  -5   6      126.12      124.01      2.96 o 
   3  -5   6      128.92      142.25      3.72 o 
   4  -5   6      119.05      112.51      3.22 o 
   5  -5   6      112.88      107.01      2.80 o 
   6  -5   6       33.23       31.31      1.79 o 
   7  -5   6      384.74      372.87     13.25 o 
   8  -5   6      170.69      171.20      6.72 o 
   9  -5   6       49.14       49.93      4.52 o 
  10  -5   6       61.76       59.62      8.60 o 
  11  -5   6       59.26       60.05      9.98 o 
  12  -5   6       11.03       18.87      3.66 o 
 -13  -4   6        1.66        0.00      3.52 o 
 -12  -4   6        8.90        6.83      3.89 o 
 -11  -4   6       16.43       18.67      2.97 o 
 -10  -4   6        2.21        0.52      2.04 o 
  -9  -4   6       45.91       47.70      5.52 o 
  -8  -4   6       91.11       89.74      4.35 o 
  -7  -4   6      355.00      328.48      8.37 o 
  -6  -4   6      436.91      428.52      8.03 o 
  -5  -4   6       62.02       45.79      4.28 o 
  -4  -4   6      109.87      105.24      3.44 o 
  -3  -4   6       71.77       69.48      3.71 o 
  -2  -4   6      472.07      474.07      7.91 o 
  -1  -4   6      140.29      147.48      3.75 o 
   0  -4   6      417.52      420.97      6.09 o 
   1  -4   6       22.57       25.02      1.58 o 
   2  -4   6      414.49      434.36      6.21 o 
   3  -4   6      480.11      492.87      7.78 o 
   4  -4   6       42.92       47.91      2.16 o 
   5  -4   6      235.17      239.75      5.20 o 
   6  -4   6       53.38       52.81      3.04 o 
   7  -4   6       41.83       41.61      3.95 o 
   8  -4   6      119.87      108.49      5.34 o 
   9  -4   6       75.31       83.14      5.13 o 
  10  -4   6       20.34       17.25      3.16 o 
  11  -4   6       15.30       17.29      3.36 o 
  12  -4   6       24.65       22.31      4.33 o 
 -13  -3   6        7.94        9.92      4.02 o 
 -12  -3   6        2.17        0.00      4.27 o 
 -11  -3   6       17.94       16.96      4.83 o 
 -10  -3   6       28.15       30.07      4.39 o 
  -9  -3   6       77.79       76.80     10.04 o 
  -8  -3   6       71.76       60.68      3.90 o 
  -7  -3   6      331.15      326.88     16.07 o 
  -6  -3   6      141.56      125.73      3.95 o 
  -5  -3   6       24.11       29.50      2.31 o 
  -4  -3   6      146.35      140.01      3.88 o 
  -3  -3   6       47.17       43.75      2.38 o 
  -2  -3   6      154.27      155.02      3.89 o 
  -1  -3   6      490.57      501.71      8.04 o 
   0  -3   6      428.30      435.93      6.10 o 
   1  -3   6      382.58      388.96      5.66 o 
   2  -3   6      139.66      142.21      3.52 o 
   3  -3   6       37.37       31.29      1.62 o 
   4  -3   6       67.89       73.34      2.54 o 
   5  -3   6       29.86       27.45      1.87 o 
   6  -3   6       95.80       93.39      4.48 o 
   7  -3   6       12.53       13.32      2.57 o 
   8  -3   6      169.38      166.71     15.94 o 
   9  -3   6       12.70       11.80      2.73 o 
  10  -3   6       70.70       67.12      5.14 o 
  11  -3   6       25.46       27.55      3.79 o 
  12  -3   6       27.79       24.85      3.89 o 
  13  -3   6        4.11        4.21      3.45 o 
 -13  -2   6        3.00        2.64      3.52 o 
 -12  -2   6        2.57        4.71      2.49 o 
 -11  -2   6        5.45        4.43      2.82 o 
 -10  -2   6       22.10       23.85      4.90 o 
  -9  -2   6       28.13       26.75      3.15 o 
  -8  -2   6       37.99       28.65      3.06 o 
  -7  -2   6      189.70      180.49      5.90 o 
  -6  -2   6      169.53      163.64      5.45 o 
  -5  -2   6       53.46       51.99      3.16 o 
  -4  -2   6      130.05      129.06      3.71 o 
  -3  -2   6      517.33      535.01      9.34 o 
  -2  -2   6      683.26      690.30     11.87 o 
  -1  -2   6      764.56      769.89      9.39 o 
   0  -2   6      361.41      352.95      5.17 o 
   1  -2   6      150.18      134.82      2.85 o 
   2  -2   6       73.36       73.68      3.77 o 
   3  -2   6      119.17      111.58      3.03 o 
   4  -2   6       95.86      102.86      3.41 o 
   5  -2   6      252.52      254.82      5.93 o 
   6  -2   6       19.53       20.43      2.71 o 
   7  -2   6      116.14      108.51      8.60 o 
   8  -2   6       43.62       33.53      8.29 o 
   9  -2   6      224.18      217.75      7.71 o 
  10  -2   6       57.16       51.02      5.15 o 
  11  -2   6        7.56       13.93      3.95 o 
  12  -2   6       12.73        7.53      2.97 o 
  13  -2   6       95.47       89.38      6.78 o 
 -13  -1   6        3.37        1.63      3.77 o 
 -12  -1   6       15.02       17.55      3.19 o 
 -11  -1   6       14.23        9.66      3.70 o 
 -10  -1   6       41.70       41.34      4.83 o 
  -9  -1   6      101.05       98.98      9.48 o 
  -8  -1   6      249.78      238.44      7.01 o 
  -7  -1   6      152.81      144.94      5.46 o 
  -6  -1   6       60.06       55.65      2.27 o 
  -5  -1   6       30.16       31.02      4.02 o 
  -4  -1   6       37.37       41.89      3.01 o 
  -3  -1   6       34.66       32.80      2.64 o 
  -2  -1   6       28.00       26.84      2.31 o 
  -1  -1   6      299.64      325.20      5.43 o 
   0  -1   6       58.05       67.16      2.23 o 
   1  -1   6      143.59      143.74      3.37 o 
   2  -1   6      823.50      878.12     12.10 o 
   3  -1   6      181.51      177.41      3.90 o 
   4  -1   6      104.53       96.73      4.33 o 
   5  -1   6      388.42      398.52      6.61 o 
   6  -1   6      177.65      165.80      7.72 o 
   7  -1   6      358.07      373.22      9.58 o 
   8  -1   6      218.09      210.33      7.23 o 
   9  -1   6       62.04       60.26      8.54 o 
  10  -1   6       24.77       22.32      3.49 o 
  11  -1   6       77.74       67.39      5.46 o 
  12  -1   6       53.42       39.65      4.56 o 
  13  -1   6       34.59       38.28      4.79 o 
 -13   0   6       13.07       13.31      5.02 o 
 -12   0   6        5.74        7.63      2.68 o 
 -11   0   6        3.48        3.90      3.20 o 
 -10   0   6        2.90        0.00      1.93 o 
  -9   0   6       71.61       67.87      4.48 o 
  -8   0   6      481.83      458.02     10.65 o 
  -7   0   6        6.92        4.82      1.36 o 
  -6   0   6      115.13      117.08      4.37 o 
  -5   0   6        4.74        3.33      0.86 o 
  -4   0   6       31.72       28.80      2.57 o 
  -3   0   6      211.64      257.67      6.44 o 
  -2   0   6      379.73      337.42     11.97 o 
  -1   0   6        1.16        2.75      1.78 o 
   0   0   6      962.37      990.25     14.11 o 
   1   0   6      116.37      124.52      3.52 o 
   2   0   6       19.67       25.99      1.75 o 
   3   0   6       30.81       34.43      4.27 o 
   4   0   6      116.41      114.24      3.99 o 
   5   0   6       24.39       25.03      1.94 o 
   6   0   6       59.81       53.32      6.59 o 
   7   0   6       16.80       19.03      2.75 o 
   8   0   6      381.70      379.85     10.12 o 
   9   0   6       61.59       40.47      8.41 o 
  10   0   6        9.02        3.33      3.08 o 
  11   0   6        1.38        5.60      2.70 o 
  12   0   6       27.05       33.84     10.48 o 
  13   0   6       71.40       82.98      6.51 o 
 -13   1   6        3.39        2.39      3.52 o 
 -12   1   6       14.96       12.05      2.96 o 
 -11   1   6       14.29       15.32      2.97 o 
 -10   1   6       41.76       44.88      4.00 o 
  -9   1   6      101.03       93.09      4.65 o 
  -8   1   6      250.08      221.73      5.19 o 
  -7   1   6      152.96      149.63      3.97 o 
  -6   1   6       60.02       57.38      4.08 o 
  -5   1   6       30.20       29.66      2.61 o 
  -4   1   6       37.39       43.85      1.87 o 
  -3   1   6       34.66       31.78      1.51 o 
  -2   1   6       28.12       28.52      3.20 o 
  -1   1   6      299.49      318.39      5.54 o 
   0   1   6       58.15       62.17      3.72 o 
   1   1   6      143.15      146.32      4.75 o 
   2   1   6      823.77      876.73     14.46 o 
   3   1   6      181.41      179.71      5.54 o 
   4   1   6      104.48       92.72      2.49 o 
   5   1   6      388.01      400.31      6.59 o 
   6   1   6      177.64      164.12      5.72 o 
   7   1   6      357.68      345.19      9.28 o 
   8   1   6      218.10      216.45     10.17 o 
   9   1   6       62.12       64.74      4.82 o 
  10   1   6       24.77       18.45      3.24 o 
  11   1   6       77.44       67.58      5.34 o 
  12   1   6       53.41       54.15     11.11 o 
  13   1   6       34.60       38.36      4.83 o 
 -13   2   6        3.00        3.14      4.02 o 
 -12   2   6        2.55        1.09      2.95 o 
 -11   2   6        5.42        5.93      2.51 o 
 -10   2   6       22.17       26.35      3.28 o 
  -9   2   6       28.02       28.49      3.19 o 
  -8   2   6       38.08       35.43      2.56 o 
  -7   2   6      189.51      181.75      5.22 o 
  -6   2   6      169.63      177.43      4.26 o 
  -5   2   6       53.64       55.52      2.70 o 
  -4   2   6      129.88      133.07      4.39 o 
  -3   2   6      516.75      536.20      9.65 o 
  -2   2   6      683.06      698.82     11.94 o 
  -1   2   6      764.92      780.30     12.63 o 
   0   2   6      361.05      354.50     13.87 o 
   1   2   6      150.69      142.45      4.10 o 
   2   2   6       73.53       72.03      3.09 o 
   3   2   6      118.97      108.20      3.06 o 
   4   2   6       95.90      108.35      2.69 o 
   5   2   6      252.45      262.35     10.67 o 
   6   2   6       19.41       21.42      2.95 o 
   7   2   6      116.12      101.62      4.92 o 
   8   2   6       43.80       43.16      3.93 o 
   9   2   6      224.03      215.75      7.72 o 
  10   2   6       57.13       56.54      8.47 o 
  11   2   6        7.60        9.24      2.84 o 
  12   2   6       12.77       12.38      4.46 o 
  13   2   6       95.46      103.58      6.78 o 
 -13   3   6        7.94        6.78      4.27 o 
 -12   3   6        2.14        4.84      5.15 o 
 -11   3   6       17.97       18.05      3.05 o 
 -10   3   6       28.17       24.80      3.28 o 
  -9   3   6       77.66       75.58      3.97 o 
  -8   3   6       71.75       68.67      3.21 o 
  -7   3   6      330.85      309.41      6.38 o 
  -6   3   6      141.65      132.14      4.40 o 
  -5   3   6       24.10       28.26      2.38 o 
  -4   3   6      146.53      141.78      4.16 o 
  -3   3   6       47.36       40.51      3.45 o 
  -2   3   6      154.28      163.28      5.59 o 
  -1   3   6      490.38      510.37      8.34 o 
   0   3   6      428.14      430.75     17.64 o 
   1   3   6      382.57      396.27      8.03 o 
   2   3   6      139.17      141.33      4.45 o 
   3   3   6       37.36       33.73      5.15 o 
   4   3   6       67.88       68.94      2.92 o 
   5   3   6       29.74       22.44      3.95 o 
   6   3   6       95.79       92.35      4.52 o 
   7   3   6       12.48       14.48      2.59 o 
   8   3   6      169.24      155.12      6.21 o 
   9   3   6       12.65        8.28      2.59 o 
  10   3   6       70.69       58.06      4.96 o 
  11   3   6       25.38       26.03      3.90 o 
  12   3   6       27.83       24.18      3.98 o 
  13   3   6        4.13        0.00      2.59 o 
 -13   4   6        1.65        4.27      3.89 o 
 -12   4   6        8.87        9.89      3.39 o 
 -11   4   6       16.53       17.67      3.16 o 
 -10   4   6        2.21        0.44      1.64 o 
  -9   4   6       45.90       47.58      5.39 o 
  -8   4   6       91.39       87.04      4.20 o 
  -7   4   6      354.84      318.84      7.92 o 
  -6   4   6      437.19      438.75     12.93 o 
  -5   4   6       61.87       53.74      3.58 o 
  -4   4   6      109.95      118.19      3.98 o 
  -3   4   6       71.87       72.66      3.14 o 
  -2   4   6      472.13      479.25      7.04 o 
  -1   4   6      140.34      153.24      3.95 o 
   0   4   6      417.28      418.06      8.25 o 
   1   4   6       22.48       22.83      2.14 o 
   2   4   6      414.22      425.26      8.95 o 
   3   4   6      480.54      477.94      9.76 o 
   4   4   6       43.16       43.10      5.44 o 
   5   4   6      235.52      238.07      7.16 o 
   6   4   6       53.36       45.09      3.58 o 
   7   4   6       41.73       40.37      4.77 o 
   8   4   6      119.92      104.33      5.13 o 
   9   4   6       75.28       81.85     16.13 o 
  10   4   6       20.35       14.18      3.05 o 
  11   4   6       15.26       17.34      3.35 o 
  12   4   6       24.70       20.01      3.91 o 
 -13   5   6        7.31        5.78      4.02 o 
 -12   5   6       30.47       40.50      4.90 o 
 -11   5   6        7.52        6.24      2.62 o 
 -10   5   6        4.00        4.02      1.85 o 
  -9   5   6       10.88       10.04      2.53 o 
  -8   5   6      186.68      189.17      6.29 o 
  -7   5   6      792.75      718.73     14.17 o 
  -6   5   6      254.09      259.27      6.99 o 
  -5   5   6      262.33      260.47      8.16 o 
  -4   5   6      308.59      283.86      4.91 o 
  -3   5   6      744.08      735.27     10.14 o 
  -2   5   6       23.53       23.01      2.03 o 
  -1   5   6      204.99      204.14      4.17 o 
   0   5   6       26.98       26.11      2.17 o 
   1   5   6       97.32      103.69      3.81 o 
   2   5   6      125.88      126.63      4.77 o 
   3   5   6      129.02      136.98      5.56 o 
   4   5   6      118.94      112.16      3.61 o 
   5   5   6      112.93      106.67      4.59 o 
   6   5   6       33.21       29.47      3.07 o 
   7   5   6      384.84      374.26     22.79 o 
   8   5   6      171.04      173.64      6.67 o 
   9   5   6       49.22       49.64      4.44 o 
  10   5   6       61.82       62.69      6.34 o 
  11   5   6       59.27       64.12      5.42 o 
  12   5   6       11.02       15.30      3.55 o 
 -12   6   6       71.85       88.15      6.01 o 
 -11   6   6       38.12       49.93      8.73 o 
 -10   6   6        8.86        8.46      5.02 o 
  -9   6   6       52.36       57.75      4.38 o 
  -8   6   6      248.56      243.83      7.38 o 
  -7   6   6        6.55        9.32      3.58 o 
  -6   6   6      917.32      860.41     23.23 o 
  -5   6   6      257.02      256.04      6.95 o 
  -4   6   6      106.02      106.21      2.93 o 
  -3   6   6      222.63      201.60      5.25 o 
  -2   6   6       41.78       37.88      2.06 o 
  -1   6   6      159.29      158.61      4.22 o 
   0   6   6       71.04       73.78      2.69 o 
   1   6   6       10.83       11.75      1.91 o 
   2   6   6       24.40       26.79      2.02 o 
   3   6   6      161.23      158.04      4.14 o 
   4   6   6      131.00      141.50      6.19 o 
   5   6   6      122.22      118.02      6.09 o 
   6   6   6       64.63       60.03      3.92 o 
   7   6   6      111.46      111.55      5.13 o 
   8   6   6       92.96       82.03      4.95 o 
   9   6   6        1.90        4.46      2.41 o 
  10   6   6       21.64       18.86      3.37 o 
  11   6   6        2.44        4.24      2.84 o 
  12   6   6        2.14        3.52      2.80 o 
 -12   7   6        1.60        1.01      2.70 o 
 -11   7   6       32.19       32.36      4.00 o 
 -10   7   6       10.34        8.06      2.70 o 
  -9   7   6        8.52        7.35      2.53 o 
  -8   7   6       10.95       12.06      2.59 o 
  -7   7   6      135.38      129.13      6.40 o 
  -6   7   6       71.76       68.73      4.20 o 
  -5   7   6      140.14      139.26      5.19 o 
  -4   7   6       91.25       89.66      2.89 o 
  -3   7   6       30.78       29.56      2.68 o 
  -2   7   6      448.81      437.08      7.34 o 
  -1   7   6      383.87      374.11      6.77 o 
   0   7   6       72.45       81.24      3.70 o 
   1   7   6       22.36       22.76      2.76 o 
   2   7   6       58.41       62.27      3.37 o 
   3   7   6       17.58       18.99      1.96 o 
   4   7   6       13.39       14.70      1.82 o 
   5   7   6       75.83       75.31      3.97 o 
   6   7   6       13.83       10.95      2.35 o 
   7   7   6       25.79       22.43      3.89 o 
   8   7   6       42.86       51.94      4.34 o 
   9   7   6       31.89       40.65      7.97 o 
  10   7   6        3.41        0.00      3.89 o 
  11   7   6        3.11        1.67      2.62 o 
 -12   8   6        1.42        1.30      2.62 o 
 -11   8   6       15.40       17.55      3.50 o 
 -10   8   6       14.28       19.11      3.37 o 
  -9   8   6      103.79      109.60      5.45 o 
  -8   8   6       37.09       36.28      3.82 o 
  -7   8   6      114.56       93.93      4.83 o 
  -6   8   6       11.14       10.82      6.28 o 
  -5   8   6       34.39       33.42      3.24 o 
  -4   8   6      141.74      131.91      3.71 o 
  -3   8   6       32.93       38.27      2.37 o 
  -2   8   6      467.93      449.97      7.84 o 
  -1   8   6      171.78      164.30      4.28 o 
   0   8   6       17.11       19.78      1.98 o 
   1   8   6        8.41        8.48      1.56 o 
   2   8   6       32.03       31.58      2.18 o 
   3   8   6       11.56       10.70      1.65 o 
   4   8   6       33.61       34.94      2.49 o 
   5   8   6       27.42       31.53      3.17 o 
   6   8   6       47.63       44.86      3.80 o 
   7   8   6       15.96       21.02      3.10 o 
   8   8   6        4.07        3.26      2.26 o 
   9   8   6       35.56       37.52      4.27 o 
  10   8   6        3.96        6.25      2.86 o 
  11   8   6       39.61       42.87      4.86 o 
 -11   9   6       12.94       11.87      6.84 o 
 -10   9   6       33.81       34.83      4.13 o 
  -9   9   6       11.44       20.57      3.40 o 
  -8   9   6       55.00       57.19      4.59 o 
  -7   9   6        6.90        6.47      4.71 o 
  -6   9   6      120.57      123.95      5.32 o 
  -5   9   6       69.86       72.03      5.65 o 
  -4   9   6       34.57       39.12      2.83 o 
  -3   9   6      342.84      359.56      6.88 o 
  -2   9   6      259.10      230.43      5.30 o 
  -1   9   6      131.81      126.83      6.12 o 
   0   9   6       63.53       55.90      3.25 o 
   1   9   6      136.07      130.86      3.20 o 
   2   9   6       16.85       16.77      1.57 o 
   3   9   6       45.51       36.51      2.44 o 
   4   9   6       38.36       34.98      3.33 o 
   5   9   6       10.26        8.31      2.20 o 
   6   9   6       12.31       17.35      2.87 o 
   7   9   6        1.90        1.71      2.39 o 
   8   9   6        8.65        7.40      2.62 o 
   9   9   6        0.49        0.00      2.13 o 
  10   9   6        1.75        0.71      2.56 o 
  11   9   6        5.24        9.26      3.25 o 
 -11  10   6       17.79       21.09      3.84 o 
 -10  10   6       22.77       29.26      4.46 o 
  -9  10   6       42.27       48.01      4.67 o 
  -8  10   6        6.68        4.20      2.76 o 
  -7  10   6      107.46      117.19      5.62 o 
  -6  10   6      181.99      177.94      6.55 o 
  -5  10   6       89.21       87.75     12.30 o 
  -4  10   6      206.76      209.77      5.24 o 
  -3  10   6       11.11       12.42      1.86 o 
  -2  10   6       19.06       18.75      2.42 o 
  -1  10   6      171.27      160.58      4.70 o 
   0  10   6       36.59       30.67      2.48 o 
   1  10   6       13.52        9.85      2.06 o 
   2  10   6       10.41        8.21      1.83 o 
   3  10   6       27.86       27.84      4.58 o 
   4  10   6       30.19       32.52      5.15 o 
   5  10   6       11.81        8.06      2.34 o 
   6  10   6        3.60        2.91      2.17 o 
   7  10   6       13.00       14.86      6.84 o 
   8  10   6       20.56       21.95      3.47 o 
   9  10   6       16.72       20.08      5.46 o 
  10  10   6       13.34       10.90      4.77 o 
 -10  11   6        6.17        2.60      2.76 o 
  -9  11   6       13.76       12.98      3.31 o 
  -8  11   6       86.32       89.37     10.36 o 
  -7  11   6       17.77       14.57      2.97 o 
  -6  11   6        5.87        6.47      2.44 o 
  -5  11   6        9.92        8.49      2.53 o 
  -4  11   6       71.62       74.90      6.84 o 
  -3  11   6       62.11       67.36      3.21 o 
  -2  11   6       41.20       44.61      2.88 o 
  -1  11   6       64.53       60.57      3.23 o 
   0  11   6        6.45        5.28      1.76 o 
   1  11   6        0.37        0.00      2.24 o 
   2  11   6      244.86      229.26      5.89 o 
   3  11   6        5.74        0.50      1.61 o 
   4  11   6       18.04       24.61      5.02 o 
   5  11   6       38.31       31.39      5.78 o 
   6  11   6       16.09       16.32      4.90 o 
   7  11   6       13.66       14.19      5.02 o 
   8  11   6       31.75       34.40      6.53 o 
   9  11   6        2.14        2.26      4.27 o 
  -9  12   6       28.78       41.40      4.56 o 
  -8  12   6       22.32       32.61      4.04 o 
  -7  12   6       12.65       16.10      6.53 o 
  -6  12   6        4.65        9.57      3.33 o 
  -5  12   6       59.97       52.02      4.26 o 
  -4  12   6       18.34       17.56      2.84 o 
  -3  12   6       23.29       26.18      2.94 o 
  -2  12   6       41.39       43.31      2.99 o 
  -1  12   6       21.84       22.00      2.34 o 
   0  12   6       12.06       11.31      2.95 o 
   1  12   6       15.49       14.31      2.88 o 
   2  12   6       23.48       17.49      3.11 o 
   3  12   6       38.84       36.78      6.15 o 
   4  12   6       22.84       17.96      3.27 o 
   5  12   6        4.61        5.66      3.00 o 
   6  12   6       18.74       26.74      5.90 o 
   7  12   6       11.65       14.06      5.27 o 
   8  12   6        2.49        0.38      4.52 o 
  -8  13   6        6.43        3.14      4.90 o 
  -7  13   6       23.94       31.39      6.40 o 
  -6  13   6       21.21       11.80      5.02 o 
  -5  13   6        8.61        9.29      4.52 o 
  -4  13   6       35.66       32.52      5.65 o 
  -3  13   6        6.87        6.47      2.89 o 
  -2  13   6        6.33        6.53      3.39 o 
  -1  13   6        0.31        0.00      2.08 o 
   0  13   6       24.43       21.81      3.24 o 
   1  13   6       39.37       31.82      3.77 o 
   2  13   6       33.38       26.33      3.58 o 
   3  13   6       21.40       19.76      5.78 o 
   4  13   6        0.80        0.00      3.64 o 
   5  13   6        4.59        5.00      2.91 o 
   6  13   6        5.83        1.81      2.74 o 
   7  13   6        4.42        2.51      4.65 o 
  -7  14   6        3.74        5.78      5.02 o 
  -6  14   6       19.49       26.49      6.03 o 
  -5  14   6       20.31       25.86      5.52 o 
  -4  14   6       23.43       29.50      5.65 o 
  -3  14   6        1.59        4.27      3.39 o 
  -2  14   6        9.59       12.02      5.27 o 
  -1  14   6       31.39       28.99      3.73 o 
   0  14   6        4.95        0.00      3.64 o 
   1  14   6       32.18       31.41      3.98 o 
   2  14   6        1.06        0.00      2.34 o 
   3  14   6        1.54        0.00      2.46 o 
   4  14   6       42.01       53.20      5.24 o 
   5  14   6        5.15        1.58      2.89 o 
   6  14   6       13.09       11.90      6.28 o 
  -5  15   6        4.18        4.65      4.39 o 
  -3  15   6       51.78       61.77      7.53 o 
  -2  15   6        7.35        7.91      4.14 o 
  -1  15   6       14.28        9.04      4.02 o 
   0  15   6       11.49       15.43      3.46 o 
   1  15   6       10.04        8.84      3.23 o 
   2  15   6        0.02        0.00      2.62 o 
   3  15   6        2.01        1.49      2.84 o 
   4  15   6       15.15       14.32      4.14 o 
   5  15   6       29.79       37.97      5.52 o 
  -2  16   6       18.94       28.50      5.78 o 
  -1  16   6        0.02        0.00      2.65 o 
   0  16   6        5.49        8.78      3.26 o 
   1  16   6       23.16       22.81      3.98 o 
   2  16   6        0.38        0.75      2.75 o 
  -4 -15   7        3.43        7.57      3.06 o 
  -3 -15   7       32.15       44.97      5.84 o 
  -2 -15   7       16.28       19.92      3.75 o 
  -1 -15   7        0.47        1.22      3.70 o 
   0 -15   7       47.24       47.96      9.35 o 
   1 -15   7       14.15       14.18      3.31 o 
   2 -15   7       19.88       23.62      3.70 o 
   3 -15   7        5.97        4.35      8.35 o 
  -6 -14   7       12.19        8.40      3.23 o 
  -5 -14   7        4.79        2.64      3.01 o 
  -4 -14   7        8.63        6.09      2.79 o 
  -3 -14   7       18.50       16.75      3.42 o 
  -2 -14   7       72.13       80.89      7.97 o 
  -1 -14   7       14.93       13.75      3.77 o 
   0 -14   7        7.12        9.25      2.84 o 
   1 -14   7        6.49        8.35      2.79 o 
   2 -14   7       52.97       50.59      5.71 o 
   3 -14   7       23.26       22.33      4.71 o 
   4 -14   7       16.95       18.93      3.41 o 
   5 -14   7        1.25        0.42      2.30 o 
  -7 -13   7       10.47       11.93      4.90 o 
  -6 -13   7       44.08       45.59      8.22 o 
  -5 -13   7       96.73       83.20      8.60 o 
  -4 -13   7       24.79       25.68      3.89 o 
  -3 -13   7       14.85       14.95      4.33 o 
  -2 -13   7       20.44       22.10      3.52 o 
  -1 -13   7       46.42       51.22      4.75 o 
   0 -13   7       43.94       34.08      4.03 o 
   1 -13   7        1.14        2.94      2.57 o 
   2 -13   7       44.55       39.50      4.58 o 
   3 -13   7       50.44       54.13      4.59 o 
   4 -13   7        1.69        1.44      2.11 o 
   5 -13   7        8.97       12.77      6.34 o 
   7 -13   7        6.17        1.63      3.77 o 
  -8 -12   7       16.52       23.58      5.08 o 
  -7 -12   7        0.60        4.87      2.79 o 
  -6 -12   7       14.75       12.79      4.46 o 
  -5 -12   7       23.50       21.00      3.68 o 
  -4 -12   7        1.42        1.75      2.34 o 
  -3 -12   7       46.69       40.88      4.26 o 
  -2 -12   7       22.80       25.39      3.59 o 
  -1 -12   7       23.44       25.01      3.46 o 
   0 -12   7       38.58       35.85      3.84 o 
   1 -12   7        5.55       10.05      2.61 o 
   2 -12   7       35.06       27.64      3.41 o 
   3 -12   7        2.38        8.61      2.56 o 
   4 -12   7       45.07       39.87      3.82 o 
   5 -12   7        1.42        1.64      2.08 o 
   6 -12   7       15.10       13.90      3.52 o 
   7 -12   7       16.69       10.04      4.90 o 
   8 -12   7       40.52       54.11      8.16 o 
  -9 -11   7        5.20        2.95      2.66 o 
  -8 -11   7       13.92       13.66      4.08 o 
  -7 -11   7       35.27       42.84      4.53 o 
  -6 -11   7       23.38       22.00      3.55 o 
  -5 -11   7        9.67        5.49      3.39 o 
  -4 -11   7       60.49       63.87      5.17 o 
  -3 -11   7       61.64       77.34      5.40 o 
  -2 -11   7        1.72        4.58      2.31 o 
  -1 -11   7       27.89       19.93      3.18 o 
   0 -11   7       84.14       72.33      8.04 o 
   1 -11   7        8.27        7.99      2.34 o 
   2 -11   7       11.12       11.92      2.57 o 
   3 -11   7       10.62       13.91      3.08 o 
   4 -11   7       35.84       33.83      2.76 o 
   5 -11   7       27.57       31.04      2.42 o 
   6 -11   7        1.15        0.00      1.51 o 
   7 -11   7        5.55       11.24      2.77 o 
   8 -11   7        4.19        6.28      4.39 o 
   9 -11   7        0.13        0.00      3.64 o 
 -10 -10   7        3.23        7.91      2.93 o 
  -9 -10   7        0.84        1.38      2.48 o 
  -8 -10   7       51.69       51.94      4.75 o 
  -7 -10   7       14.90       15.98      3.28 o 
  -6 -10   7       52.06       67.83      5.23 o 
  -5 -10   7       72.29       78.30     12.74 o 
  -4 -10   7       37.10       30.89      3.72 o 
  -3 -10   7       68.81       63.17      4.79 o 
  -2 -10   7       12.10       12.39      2.75 o 
  -1 -10   7        8.34       10.88      2.49 o 
   0 -10   7       31.15       29.63      3.40 o 
   1 -10   7       16.78       19.37      2.84 o 
   2 -10   7       18.52       16.14      2.66 o 
   3 -10   7       22.30       19.80      2.79 o 
   4 -10   7       13.51       16.53      1.88 o 
   5 -10   7        6.84        5.17      1.48 o 
   6 -10   7        0.13        0.00      1.48 o 
   7 -10   7       22.34       33.05      3.85 o 
   8 -10   7       38.30       46.50      4.55 o 
   9 -10   7       18.54       22.46      4.14 o 
 -11  -9   7        8.41       12.19      3.28 o 
 -10  -9   7       14.68       20.16      3.52 o 
  -9  -9   7       12.72       14.18      3.39 o 
  -8  -9   7       17.06       17.06      3.64 o 
  -7  -9   7       16.87       15.18      3.00 o 
  -6  -9   7      109.45      118.50      5.81 o 
  -5  -9   7      131.59      148.42      6.42 o 
  -4  -9   7      128.17      129.57      5.86 o 
  -3  -9   7      219.78      225.00     13.37 o 
  -2  -9   7      238.29      230.72      7.59 o 
  -1  -9   7      115.79      112.74      7.53 o 
   0  -9   7       17.61       19.37      3.39 o 
   1  -9   7       25.18       21.64      2.73 o 
   2  -9   7       25.93       28.63      3.01 o 
   3  -9   7       58.33       47.69      3.09 o 
   4  -9   7       41.62       38.66      2.84 o 
   5  -9   7       23.17       26.94      2.13 o 
   6  -9   7        0.71        0.70      1.49 o 
   7  -9   7       34.13       40.58      4.13 o 
   8  -9   7       20.44       26.19      3.68 o 
   9  -9   7       13.54       16.45      3.31 o 
  10  -9   7       11.70       11.80      3.13 o 
 -11  -8   7        0.33        0.00      3.14 o 
 -10  -8   7       31.30       31.44      4.08 o 
  -9  -8   7       24.41       25.85      3.66 o 
  -8  -8   7       36.16       38.59      4.24 o 
  -7  -8   7        9.54       11.00      2.02 o 
  -6  -8   7       60.17       50.52      3.21 o 
  -5  -8   7      117.12      116.37      4.09 o 
  -4  -8   7       20.69       19.55      3.47 o 
  -3  -8   7       94.47       89.14      3.44 o 
  -2  -8   7      118.28      119.41      4.85 o 
  -1  -8   7      114.09      114.78      4.08 o 
   0  -8   7       52.92       51.14      3.66 o 
   1  -8   7       42.74       38.87      3.33 o 
   2  -8   7       32.16       27.66      2.38 o 
   3  -8   7      234.28      221.69      5.53 o 
   4  -8   7       19.81       18.79      2.12 o 
   5  -8   7       28.64       26.74      2.14 o 
   6  -8   7       38.03       36.03      2.75 o 
   7  -8   7       11.06       11.94      2.71 o 
   8  -8   7       16.34       24.81      5.15 o 
   9  -8   7        7.34        6.17      2.77 o 
  10  -8   7        1.92        0.00      2.17 o 
 -12  -7   7        1.99        0.00      2.44 o 
 -11  -7   7       36.59       42.02      4.12 o 
 -10  -7   7        2.88        0.73      1.92 o 
  -9  -7   7        7.62        9.03      2.07 o 
  -8  -7   7       56.46       61.90      3.68 o 
  -7  -7   7       48.55       40.34      2.98 o 
  -6  -7   7       24.59       25.63      2.96 o 
  -5  -7   7      401.27      395.82      7.92 o 
  -4  -7   7       73.38       79.30      3.59 o 
  -3  -7   7      134.05      144.68      4.25 o 
  -2  -7   7      619.35      615.11     10.11 o 
  -1  -7   7      239.11      230.41      6.74 o 
   0  -7   7      236.30      236.91      6.69 o 
   1  -7   7        5.72        5.78      1.26 o 
   2  -7   7      154.83      150.75      4.46 o 
   3  -7   7      135.49      134.86      4.09 o 
   4  -7   7        9.36       12.48      2.09 o 
   5  -7   7       10.83       12.46      1.52 o 
   6  -7   7       20.93       23.42      2.79 o 
   7  -7   7       15.86       18.72      3.05 o 
   8  -7   7        7.61        8.54      2.95 o 
   9  -7   7       51.67       55.30      4.91 o 
  10  -7   7        4.33        9.17      5.02 o 
  11  -7   7       39.68       49.68      5.00 o 
 -12  -6   7        1.09        3.95      2.66 o 
 -11  -6   7       16.76       18.40      3.18 o 
 -10  -6   7       21.84       27.80      5.02 o 
  -9  -6   7       27.02       32.37      2.98 o 
  -8  -6   7       56.70       59.71      3.56 o 
  -7  -6   7      132.54      127.27      4.41 o 
  -6  -6   7      138.72      132.80      4.38 o 
  -5  -6   7      368.33      345.28      7.15 o 
  -4  -6   7       56.70       56.41      3.15 o 
  -3  -6   7      955.05      920.15     13.69 o 
  -2  -6   7     1506.09     1435.71     19.40 o 
  -1  -6   7       44.23       41.18      2.60 o 
   0  -6   7      156.12      155.72      4.65 o 
   1  -6   7       34.35       30.24      1.97 o 
   2  -6   7      273.13      272.26      4.95 o 
   3  -6   7      120.42      111.30      6.88 o 
   4  -6   7        9.18       11.59      1.67 o 
   5  -6   7        0.48        0.52      1.05 o 
   6  -6   7      212.21      212.28      7.29 o 
   7  -6   7       37.64       33.79      3.66 o 
   8  -6   7      128.75      136.34      6.24 o 
   9  -6   7       10.08        8.93      2.82 o 
  10  -6   7        5.10        4.94      2.80 o 
  11  -6   7        8.05       11.09      3.25 o 
 -12  -5   7       20.41       28.00      4.08 o 
 -11  -5   7        3.35        2.31      2.64 o 
 -10  -5   7       10.07        4.58      2.30 o 
  -9  -5   7       15.05       17.20      2.75 o 
  -8  -5   7       23.25       29.07      2.67 o 
  -7  -5   7       79.62       76.76      3.75 o 
  -6  -5   7      428.91      394.35      7.93 o 
  -5  -5   7      236.12      221.53      5.49 o 
  -4  -5   7      148.31      131.43      4.11 o 
  -3  -5   7      531.56      501.31      8.78 o 
  -2  -5   7      224.08      230.52      5.32 o 
  -1  -5   7     1314.16     1251.09     17.19 o 
   0  -5   7      133.98      126.09      3.16 o 
   1  -5   7      203.57      200.25      4.06 o 
   2  -5   7        4.64        5.66      1.21 o 
   3  -5   7       89.33       77.52      2.89 o 
   4  -5   7       44.93       46.97      2.36 o 
   5  -5   7       37.23       36.98      1.99 o 
   6  -5   7      120.38      118.92      5.41 o 
   7  -5   7      155.60      156.80      6.29 o 
   8  -5   7        0.60        1.46      2.07 o 
   9  -5   7       22.69       18.13      3.20 o 
  10  -5   7        2.61        7.53      2.77 o 
  11  -5   7       15.89       18.45      3.55 o 
  12  -5   7       18.67       21.19      3.86 o 
 -13  -4   7        3.03        2.13      3.64 o 
 -12  -4   7       41.23       43.69      4.44 o 
 -11  -4   7        1.77        2.36      2.23 o 
 -10  -4   7        5.05        4.54      2.30 o 
  -9  -4   7       33.56       26.71      3.23 o 
  -8  -4   7       23.85       24.61      3.39 o 
  -7  -4   7      166.87      151.60      4.70 o 
  -6  -4   7      131.10      124.34      5.31 o 
  -5  -4   7      115.25      102.02      3.77 o 
  -4  -4   7       20.20       17.45      2.01 o 
  -3  -4   7      242.69      242.56      5.47 o 
  -2  -4   7      603.88      577.55      9.44 o 
  -1  -4   7      233.94      234.08      5.14 o 
   0  -4   7        7.04        6.37      1.19 o 
   1  -4   7       50.31       48.89      2.43 o 
   2  -4   7      107.19      102.55      2.78 o 
   3  -4   7        2.45        1.37      1.56 o 
   4  -4   7       40.61       47.54      2.27 o 
   5  -4   7       27.81       26.44      1.79 o 
   6  -4   7       52.16       52.43      4.12 o 
   7  -4   7       69.17       67.63      7.28 o 
   8  -4   7       77.41       75.12      4.91 o 
   9  -4   7       22.34       23.87      3.52 o 
  10  -4   7       12.02       10.55      3.02 o 
  11  -4   7       21.06       21.50      3.77 o 
  12  -4   7       21.52       25.23      4.04 o 
 -13  -3   7        8.47        8.20      3.33 o 
 -12  -3   7       16.08       19.82      3.89 o 
 -11  -3   7        9.15        6.59      2.61 o 
 -10  -3   7        8.12        5.70      2.30 o 
  -9  -3   7        0.24        1.53      2.04 o 
  -8  -3   7       12.16       10.28      2.39 o 
  -7  -3   7       45.07       45.50      3.65 o 
  -6  -3   7      153.45      131.42      5.10 o 
  -5  -3   7       87.08       80.78      3.32 o 
  -4  -3   7      210.53      212.04      5.13 o 
  -3  -3   7        2.64        0.34      1.25 o 
  -2  -3   7      271.23      272.31      5.67 o 
  -1  -3   7      206.86      215.84      4.93 o 
   0  -3   7      217.09      224.95      4.16 o 
   1  -3   7      208.86      221.32      4.12 o 
   2  -3   7       12.96       10.69      1.29 o 
   3  -3   7       95.52      107.37      2.76 o 
   4  -3   7       38.32       37.47      2.69 o 
   5  -3   7       42.13       37.22      3.92 o 
   6  -3   7       20.24       21.18      2.97 o 
   7  -3   7       11.56        8.04      2.76 o 
   8  -3   7       23.15       25.74      4.27 o 
   9  -3   7       48.24       44.90      4.33 o 
  10  -3   7       23.59       26.12      4.46 o 
  11  -3   7       15.79       15.79      3.37 o 
  12  -3   7        2.48        1.53      2.80 o 
 -13  -2   7        9.21       13.57      7.91 o 
 -12  -2   7        5.82        7.18      4.14 o 
 -11  -2   7        2.39        1.99      2.26 o 
 -10  -2   7        1.29        0.00      2.08 o 
  -9  -2   7       94.71       90.32      4.71 o 
  -8  -2   7       14.53       11.68      2.47 o 
  -7  -2   7      171.64      161.62      8.91 o 
  -6  -2   7      230.94      211.66      8.79 o 
  -5  -2   7       49.25       40.99      4.27 o 
  -4  -2   7       55.55       61.74      5.27 o 
  -3  -2   7      509.58      538.79     10.96 o 
  -2  -2   7      245.29      240.44      9.67 o 
  -1  -2   7       87.06       90.72      2.81 o 
   0  -2   7      130.03      137.14      3.46 o 
   1  -2   7      109.87      114.19      3.89 o 
   2  -2   7      133.86      135.48      4.17 o 
   3  -2   7       14.21       17.40      1.71 o 
   4  -2   7        7.41        8.45      2.26 o 
   5  -2   7       85.28       85.43      4.01 o 
   6  -2   7      113.33      104.95      4.93 o 
   7  -2   7      282.28      285.36     13.87 o 
   8  -2   7      109.08      110.85      5.50 o 
   9  -2   7       85.81       84.12      5.52 o 
  10  -2   7        1.76        4.12      2.44 o 
  11  -2   7       13.86       13.71      3.23 o 
  12  -2   7        1.19        2.20      2.57 o 
 -13  -1   7       16.70       17.59      3.37 o 
 -12  -1   7        9.37        7.20      2.80 o 
 -11  -1   7       17.63       17.85      3.02 o 
 -10  -1   7       23.95       22.11      3.15 o 
  -9  -1   7       93.93       87.27      5.84 o 
  -8  -1   7       80.84       76.92      4.21 o 
  -7  -1   7       87.24       79.10      4.21 o 
  -6  -1   7        5.84        8.23      2.95 o 
  -5  -1   7      107.02       95.93      4.29 o 
  -4  -1   7      108.74      103.22      6.72 o 
  -3  -1   7       24.97       24.56      2.65 o 
  -2  -1   7      261.80      265.55      6.84 o 
  -1  -1   7       50.00       55.36      3.16 o 
   0  -1   7      314.02      324.73      5.75 o 
   1  -1   7      150.75      167.76      5.03 o 
   2  -1   7        1.35        1.79      1.13 o 
   3  -1   7      100.09      107.86      3.29 o 
   4  -1   7      113.27      113.63      3.31 o 
   5  -1   7        8.11        6.15      2.10 o 
   6  -1   7      109.94      118.67      6.53 o 
   7  -1   7       61.16       53.58      6.40 o 
   8  -1   7       15.12        9.26      2.62 o 
   9  -1   7       64.34       55.70      4.66 o 
  10  -1   7        8.17       11.16      2.86 o 
  11  -1   7       53.25       41.98      4.61 o 
  12  -1   7       13.21       12.86      3.27 o 
 -13   0   7       43.56       46.48      4.61 o 
 -12   0   7       38.51       45.36      4.48 o 
 -11   0   7       96.75       95.88      5.40 o 
 -10   0   7       28.43       28.54      3.49 o 
  -9   0   7       19.68       18.79      2.97 o 
  -8   0   7      110.91      103.52      4.97 o 
  -7   0   7      370.90      340.69      8.83 o 
  -6   0   7        8.23        7.25      2.26 o 
  -5   0   7       96.62      108.55      6.34 o 
  -4   0   7       69.48       63.00      3.55 o 
  -3   0   7       30.98       24.87      2.59 o 
  -2   0   7        3.49        2.23      0.79 o 
  -1   0   7        5.47        4.05      0.98 o 
   0   0   7      143.68      141.47      3.43 o 
   1   0   7       18.65       21.91      1.72 o 
   2   0   7      236.02      245.95      4.98 o 
   3   0   7      335.19      356.29      6.42 o 
   4   0   7       41.60       41.65      3.74 o 
   5   0   7       55.78       56.56      2.45 o 
   6   0   7       36.34       32.44      3.37 o 
   7   0   7       13.08       11.95      3.08 o 
   8   0   7      243.97      233.51     10.42 o 
   9   0   7       34.60       35.86      3.94 o 
  10   0   7        0.64        0.00      2.04 o 
  11   0   7        0.53        0.00      2.34 o 
  12   0   7        1.38        0.61      2.48 o 
 -13   1   7       16.77       10.95      3.15 o 
 -12   1   7        9.40        6.88      2.82 o 
 -11   1   7       17.69       17.94      3.10 o 
 -10   1   7       23.86       24.13      3.28 o 
  -9   1   7       93.59       81.30      6.21 o 
  -8   1   7       80.79       75.27      4.39 o 
  -7   1   7       87.13       83.15      4.35 o 
  -6   1   7        5.87        6.45      2.07 o 
  -5   1   7      107.14      104.37      7.05 o 
  -4   1   7      108.77      104.74      2.66 o 
  -3   1   7       24.88       25.47      1.46 o 
  -2   1   7      261.51      273.36      5.84 o 
  -1   1   7       50.10       51.48      1.87 o 
   0   1   7      314.46      309.98      6.98 o 
   1   1   7      150.45      167.30      3.90 o 
   2   1   7        1.38        3.74      2.14 o 
   3   1   7       99.88      105.70      3.19 o 
   4   1   7      113.46      117.24      4.36 o 
   5   1   7        8.10        9.21      1.73 o 
   6   1   7      109.94      111.44     12.18 o 
   7   1   7       61.01       58.14      4.31 o 
   8   1   7       15.15       12.16      2.61 o 
   9   1   7       64.27       65.16      4.91 o 
  10   1   7        8.20        3.25      4.46 o 
  11   1   7       53.32       46.23      4.74 o 
  12   1   7       13.24       14.70      3.51 o 
 -13   2   7        9.21       15.84      3.50 o 
 -12   2   7        5.79        6.62      2.75 o 
 -11   2   7        2.37        2.32      2.40 o 
 -10   2   7        1.28        2.75      2.26 o 
  -9   2   7       94.77       90.27      7.22 o 
  -8   2   7       14.58       16.26      2.75 o 
  -7   2   7      171.75      147.97      5.73 o 
  -6   2   7      230.81      214.87      5.37 o 
  -5   2   7       49.31       41.59      4.36 o 
  -4   2   7       55.53       63.22      2.50 o 
  -3   2   7      509.60      537.13     13.16 o 
  -2   2   7      244.87      243.19      4.80 o 
  -1   2   7       87.33       90.60      2.41 o 
   0   2   7      130.19      135.45      3.36 o 
   1   2   7      109.83      116.17      3.23 o 
   2   2   7      134.12      132.51      4.90 o 
   3   2   7       14.34       17.85      1.74 o 
   4   2   7        7.42        5.79      1.37 o 
   5   2   7       85.25       90.94      4.78 o 
   6   2   7      113.48      116.49      4.93 o 
   7   2   7      282.69      271.22     12.18 o 
   8   2   7      109.01      111.28      7.78 o 
   9   2   7       85.79       84.32      5.38 o 
  10   2   7        1.79        1.08      2.20 o 
  11   2   7       13.83       15.95      3.41 o 
  12   2   7        1.18        2.79      4.77 o 
 -13   3   7        8.42       10.77      3.14 o 
 -12   3   7       16.07       15.98      3.27 o 
 -11   3   7        9.12       10.76      2.79 o 
 -10   3   7        8.09        8.43      2.57 o 
  -9   3   7        0.24        1.32      2.70 o 
  -8   3   7       12.15       10.85      2.48 o 
  -7   3   7       45.15       48.07      2.86 o 
  -6   3   7      153.17      134.60      3.91 o 
  -5   3   7       87.14       79.16      3.44 o 
  -4   3   7      210.61      212.12      5.40 o 
  -3   3   7        2.59        2.16      1.30 o 
  -2   3   7      271.07      266.76     16.20 o 
  -1   3   7      206.51      215.32      4.03 o 
   0   3   7      216.91      227.16      5.48 o 
   1   3   7      209.28      217.89      5.70 o 
   2   3   7       12.96       11.55      1.89 o 
   3   3   7       95.39       97.48      4.11 o 
   4   3   7       38.18       36.84      2.04 o 
   5   3   7       42.17       43.78      2.38 o 
   6   3   7       20.15       23.12      3.01 o 
   7   3   7       11.59        9.76      2.47 o 
   8   3   7       23.13       20.05      3.14 o 
   9   3   7       48.37       39.04      4.46 o 
  10   3   7       23.67       21.31      3.45 o 
  11   3   7       15.77       15.92      3.95 o 
  12   3   7        2.50        2.49      3.33 o 
 -13   4   7        3.06        1.93      2.53 o 
 -12   4   7       41.27       44.13      4.52 o 
 -11   4   7        1.76        2.47      3.14 o 
 -10   4   7        5.08        4.24      2.26 o 
  -9   4   7       33.64       31.74      3.64 o 
  -8   4   7       23.80       26.02      7.91 o 
  -7   4   7      166.86      150.96     11.36 o 
  -6   4   7      131.47      121.33      4.49 o 
  -5   4   7      115.23      105.34      5.78 o 
  -4   4   7       20.28       17.78      2.14 o 
  -3   4   7      242.82      230.67     12.74 o 
  -2   4   7      604.09      564.60     15.07 o 
  -1   4   7      233.89      230.98      4.45 o 
   0   4   7        7.07        8.81      3.08 o 
   1   4   7       50.45       50.37      3.95 o 
   2   4   7      106.95       96.70      4.00 o 
   3   4   7        2.45        3.26      1.69 o 
   4   4   7       40.62       48.50      3.54 o 
   5   4   7       27.80       28.95      3.06 o 
   6   4   7       52.30       60.76      8.22 o 
   7   4   7       69.05       72.66      5.90 o 
   8   4   7       77.62       82.67      4.70 o 
   9   4   7       22.36       21.87      3.41 o 
  10   4   7       12.08       10.71      2.97 o 
  11   4   7       21.07       21.08      3.73 o 
  12   4   7       21.54       24.91      4.02 o 
 -12   5   7       20.45       21.98      3.73 o 
 -11   5   7        3.34        4.83      2.57 o 
 -10   5   7       10.04        5.13      4.46 o 
  -9   5   7       15.00       12.77      2.80 o 
  -8   5   7       23.19       21.66      2.98 o 
  -7   5   7       79.49       71.16      4.77 o 
  -6   5   7      429.55      407.63      9.30 o 
  -5   5   7      236.27      232.77      8.41 o 
  -4   5   7      148.74      125.39      4.52 o 
  -3   5   7      531.92      505.44     10.33 o 
  -2   5   7      224.57      235.73      4.93 o 
  -1   5   7     1313.97     1269.34     16.71 o 
   0   5   7      133.69      123.64      4.39 o 
   1   5   7      203.22      201.44      5.66 o 
   2   5   7        4.62        2.56      3.33 o 
   3   5   7       89.30       77.91      3.53 o 
   4   5   7       45.03       47.53      2.85 o 
   5   5   7       37.14       33.36      3.18 o 
   6   5   7      120.45      114.36      5.06 o 
   7   5   7      155.42      138.03      5.81 o 
   8   5   7        0.59        0.00      1.90 o 
   9   5   7       22.71       21.39      5.90 o 
  10   5   7        2.63        0.53      2.35 o 
  11   5   7       15.89       20.73      5.59 o 
  12   5   7       18.65       21.84      3.93 o 
 -12   6   7        1.07        2.48      2.61 o 
 -11   6   7       16.76       16.38      3.28 o 
 -10   6   7       21.82       20.34      3.37 o 
  -9   6   7       27.13       36.41      5.65 o 
  -8   6   7       56.62       59.57      4.29 o 
  -7   6   7      132.61      124.80      5.22 o 
  -6   6   7      138.44      132.75      6.59 o 
  -5   6   7      367.94      347.60      9.10 o 
  -4   6   7       56.66       57.60      5.71 o 
  -3   6   7      954.90      913.96     16.53 o 
  -2   6   7     1506.22     1425.44     18.69 o 
  -1   6   7       44.19       41.19      4.44 o 
   0   6   7      155.83      149.96      4.39 o 
   1   6   7       34.40       31.45      2.73 o 
   2   6   7      273.14      262.37      7.05 o 
   3   6   7      120.26      103.95      3.56 o 
   4   6   7        9.18        9.32      1.75 o 
   5   6   7        0.47        0.00      1.63 o 
   6   6   7      212.16      206.62      6.87 o 
   7   6   7       37.66       33.23      4.52 o 
   8   6   7      128.86      137.67      6.02 o 
   9   6   7       10.07       10.92      2.95 o 
  10   6   7        5.08        1.57      3.14 o 
  11   6   7        8.04        9.56      3.36 o 
 -12   7   7        1.99        4.25      2.88 o 
 -11   7   7       36.60       46.42      6.03 o 
 -10   7   7        2.86        5.15      3.64 o 
  -9   7   7        7.65        6.31      2.47 o 
  -8   7   7       56.53       57.23      4.39 o 
  -7   7   7       48.63       44.70      7.09 o 
  -6   7   7       24.47       25.19      3.04 o 
  -5   7   7      400.96      407.90     10.04 o 
  -4   7   7       73.11       66.20      3.66 o 
  -3   7   7      133.82      138.58      5.00 o 
  -2   7   7      619.61      619.58      9.64 o 
  -1   7   7      239.39      223.89      4.97 o 
   0   7   7      236.29      234.60      5.27 o 
   1   7   7        5.74        6.61      1.91 o 
   2   7   7      154.99      140.42      3.99 o 
   3   7   7      135.75      138.19      4.09 o 
   4   7   7        9.39       14.49      3.53 o 
   5   7   7       10.80       12.20      2.35 o 
   6   7   7       20.96       26.89      3.22 o 
   7   7   7       15.91       20.04      3.09 o 
   8   7   7        7.58        9.94      2.70 o 
   9   7   7       51.58       46.08      4.77 o 
  10   7   7        4.32        8.60      3.09 o 
  11   7   7       39.74       42.72      4.84 o 
 -11   8   7        0.33        7.03      4.14 o 
 -10   8   7       31.30       33.77      5.78 o 
  -9   8   7       24.29       22.72      3.37 o 
  -8   8   7       36.23       37.91      3.86 o 
  -7   8   7        9.51        9.33      2.76 o 
  -6   8   7       60.27       50.23      5.34 o 
  -5   8   7      117.22      117.69      5.01 o 
  -4   8   7       20.67       19.22      2.66 o 
  -3   8   7       94.42       97.76      4.39 o 
  -2   8   7      118.12      115.63      3.58 o 
  -1   8   7      114.43      112.09      4.88 o 
   0   8   7       53.02       50.35      2.87 o 
   1   8   7       42.84       38.96      2.07 o 
   2   8   7       32.15       24.74      3.02 o 
   3   8   7      234.28      211.52      5.18 o 
   4   8   7       19.84       23.56      2.51 o 
   5   8   7       28.69       28.50      5.15 o 
   6   8   7       38.20       40.58      5.08 o 
   7   8   7       11.08       12.13      2.80 o 
   8   8   7       16.32       22.47      3.44 o 
   9   8   7        7.36        7.14      3.52 o 
  10   8   7        1.92        0.06      4.71 o 
 -11   9   7        8.40        8.54      4.27 o 
 -10   9   7       14.69       15.07      4.65 o 
  -9   9   7       12.74       12.01      3.15 o 
  -8   9   7       17.01       19.08      3.64 o 
  -7   9   7       16.91       16.69      3.04 o 
  -6   9   7      109.40      111.37      5.28 o 
  -5   9   7      131.55      138.04      6.97 o 
  -4   9   7      128.13      149.30     11.05 o 
  -3   9   7      219.83      230.92      7.05 o 
  -2   9   7      238.35      228.37      5.32 o 
  -1   9   7      115.78      110.09      3.72 o 
   0   9   7       17.66       19.66      2.53 o 
   1   9   7       25.33       23.42      1.82 o 
   2   9   7       25.97       27.46      1.99 o 
   3   9   7       58.53       49.59      3.20 o 
   4   9   7       41.60       36.62      3.89 o 
   5   9   7       23.13       25.63      3.05 o 
   6   9   7        0.71        0.26      2.05 o 
   7   9   7       34.04       31.98      3.75 o 
   8   9   7       20.49       18.88      5.02 o 
   9   9   7       13.52       18.33      5.34 o 
  10   9   7       11.65        6.00      3.39 o 
 -10  10   7        3.26        2.89      3.77 o 
  -9  10   7        0.84        2.41      3.64 o 
  -8  10   7       51.74       61.50      7.41 o 
  -7  10   7       14.97       13.47      2.98 o 
  -6  10   7       51.94       63.21      5.65 o 
  -5  10   7       72.34       80.28      4.57 o 
  -4  10   7       36.99       37.05      3.50 o 
  -3  10   7       68.81       73.47      7.78 o 
  -2  10   7       11.99       11.59      3.00 o 
  -1  10   7        8.28       13.18      1.95 o 
   0  10   7       31.21       25.46      3.04 o 
   1  10   7       16.79       18.70      2.23 o 
   2  10   7       18.52       17.05      2.24 o 
   3  10   7       22.32       19.83      2.80 o 
   4  10   7       13.48       14.06      4.39 o 
   5  10   7        6.90        5.52      3.77 o 
   6  10   7        0.13        4.39      3.89 o 
   7  10   7       22.27       27.25      3.59 o 
   8  10   7       38.33       59.86     10.99 o 
   9  10   7       18.58       31.01      4.16 o 
  -9  11   7        5.22        6.59      3.02 o 
  -8  11   7       13.90       10.89      5.34 o 
  -7  11   7       35.19       46.31      4.44 o 
  -6  11   7       23.39       26.97      3.45 o 
  -5  11   7        9.64        7.64      2.44 o 
  -4  11   7       60.45       71.21      5.96 o 
  -3  11   7       61.79       67.06      5.78 o 
  -2  11   7        1.71        3.13      2.04 o 
  -1  11   7       28.04       23.54      2.42 o 
   0  11   7       84.10       73.80      3.60 o 
   1  11   7        8.23        6.35      1.84 o 
   2  11   7       11.07        8.73      2.02 o 
   3  11   7       10.59        9.51      2.12 o 
   4  11   7       35.92       32.27      5.40 o 
   5  11   7       27.58       29.13      5.78 o 
   6  11   7        1.14        0.00      3.52 o 
   7  11   7        5.51        6.53      4.52 o 
   8  11   7        4.21        5.27      4.90 o 
   9  11   7        0.13        0.00      3.89 o 
  -8  12   7       16.52       16.51      7.47 o 
  -7  12   7        0.59        0.18      4.27 o 
  -6  12   7       14.80       19.05      3.31 o 
  -5  12   7       23.47       26.15      3.40 o 
  -4  12   7        1.40        1.63      3.01 o 
  -3  12   7       46.72       46.48      4.04 o 
  -2  12   7       22.73       35.39      4.21 o 
  -1  12   7       23.43       25.34      2.58 o 
   0  12   7       38.64       32.54      4.62 o 
   1  12   7        5.56        5.28      2.43 o 
   2  12   7       35.24       34.66      3.86 o 
   3  12   7        2.38        2.29      2.44 o 
   4  12   7       45.02       33.81      8.04 o 
   5  12   7        1.42        0.00      2.32 o 
   6  12   7       15.07        9.17      4.65 o 
   7  12   7       16.72        7.78      5.02 o 
   8  12   7       40.43       39.17      7.16 o 
  -7  13   7       10.45       18.58      5.40 o 
  -6  13   7       43.97       53.23      6.91 o 
  -5  13   7       96.83      114.25      8.54 o 
  -4  13   7       24.80       31.26      5.52 o 
  -3  13   7       14.95       18.33      4.65 o 
  -2  13   7       20.42       20.84      4.65 o 
  -1  13   7       46.28       54.80      4.56 o 
   0  13   7       44.05       38.70      4.08 o 
   1  13   7        1.14        2.23      2.38 o 
   2  13   7       44.61       37.34      4.26 o 
   3  13   7       50.31       58.43      5.10 o 
   4  13   7        1.68        2.15      2.80 o 
   5  13   7        8.89        8.44      5.40 o 
   6  13   7        5.48        4.73      3.27 o 
   7  13   7        6.14        0.00      4.52 o 
  -6  14   7       12.21       11.80      4.65 o 
  -5  14   7        4.79        3.77      4.02 o 
  -4  14   7        8.61       11.30      4.27 o 
  -3  14   7       18.47       23.23      5.02 o 
  -2  14   7       72.05       89.89      8.66 o 
  -1  14   7       14.89       11.68      4.14 o 
   0  14   7        7.08        8.35      3.26 o 
   1  14   7        6.48        5.21      2.84 o 
   2  14   7       52.98       54.39     15.32 o 
   3  14   7       23.25       18.05      5.96 o 
   4  14   7       16.94       15.00      3.58 o 
   5  14   7        1.23        0.00      2.83 o 
  -4  15   7        3.43       10.04      4.27 o 
  -3  15   7       32.13       35.03      6.15 o 
  -2  15   7       16.29       19.84      5.15 o 
  -1  15   7        0.47        8.29      3.89 o 
   0  15   7       47.31       50.85      6.91 o 
   1  15   7       14.13       12.00      3.32 o 
   2  15   7       19.87       17.62      3.77 o 
   3  15   7        5.97       10.05      3.29 o 
  -1 -15   8       33.77       38.61      4.65 o 
   0 -15   8       17.64       24.85      4.04 o 
  -5 -14   8        8.26        9.98      3.33 o 
  -4 -14   8        1.06        0.00      2.56 o 
  -3 -14   8        6.66        2.37      7.85 o 
  -2 -14   8       26.38       32.74      4.83 o 
  -1 -14   8       34.32       42.89      7.47 o 
   0 -14   8        2.46        6.84      2.77 o 
   1 -14   8        3.92        1.67      2.52 o 
   2 -14   8       18.95       20.49      3.59 o 
   3 -14   8        8.30        3.32      2.62 o 
   4 -14   8        0.35        0.94      4.08 o 
  -6 -13   8        9.37        5.59      3.02 o 
  -5 -13   8        3.72        5.28      3.77 o 
  -4 -13   8       15.45       16.98      3.52 o 
  -3 -13   8       64.55       63.98      6.97 o 
  -2 -13   8        5.39        7.44      2.77 o 
  -1 -13   8       17.19       16.03      3.33 o 
   0 -13   8        1.09        0.27      2.23 o 
   1 -13   8       13.63       12.29      3.05 o 
   2 -13   8       46.07       53.82      4.75 o 
   3 -13   8       16.58       25.11      3.63 o 
   4 -13   8       13.49       18.97      3.28 o 
   5 -13   8        5.00        0.00      2.89 o 
  -7 -12   8       58.33       62.38      5.67 o 
  -6 -12   8       11.84       15.00      3.51 o 
  -5 -12   8       13.89       13.67      3.31 o 
  -4 -12   8       17.52       15.51      3.32 o 
  -3 -12   8       48.11       52.29      5.46 o 
  -2 -12   8       28.74       27.86      5.65 o 
  -1 -12   8       15.01       12.64      2.97 o 
   0 -12   8        9.47        9.81      2.75 o 
   1 -12   8        8.18        6.95      4.83 o 
   2 -12   8        0.48        0.00      3.01 o 
   3 -12   8        3.27        2.20      2.13 o 
   4 -12   8       31.75       32.51      3.63 o 
   5 -12   8        7.06        8.43      2.70 o 
   6 -12   8       12.28       10.80      4.52 o 
   7 -12   8        2.68        3.52      4.52 o 
  -8 -11   8       11.09        8.93      3.14 o 
  -7 -11   8       13.94       16.25      3.59 o 
  -6 -11   8       34.61       35.70      5.71 o 
  -5 -11   8        5.45        6.50      4.46 o 
  -4 -11   8       37.03       42.12      4.43 o 
  -3 -11   8        9.06        5.29      2.43 o 
  -2 -11   8       15.58       16.79      3.58 o 
  -1 -11   8        0.07        0.06      1.91 o 
   0 -11   8       13.25       11.55      2.71 o 
   1 -11   8       24.27       26.26      3.37 o 
   2 -11   8       11.37       10.06      5.71 o 
   3 -11   8       29.06       28.92      3.36 o 
   4 -11   8       61.89       64.87      3.72 o 
   5 -11   8        8.45        5.08      1.64 o 
   6 -11   8        1.68        9.14      2.75 o 
   7 -11   8        8.91       15.66      5.15 o 
   8 -11   8       14.01       19.59      5.52 o 
  -9 -10   8        2.84        0.34      2.53 o 
  -8 -10   8        4.53        3.95      2.75 o 
  -7 -10   8       29.33       30.36      5.15 o 
  -6 -10   8       16.47       21.45      3.55 o 
  -5 -10   8       94.71       90.47      5.79 o 
  -4 -10   8       17.34       15.05      3.05 o 
  -3 -10   8       11.86       12.93      2.97 o 
  -2 -10   8       65.69       64.90      4.96 o 
  -1 -10   8        5.31        4.42      4.39 o 
   0 -10   8        9.57        4.33      2.22 o 
   1 -10   8       78.06       86.63      5.13 o 
   2 -10   8       30.94       27.93      6.40 o 
   3 -10   8       62.02       59.86      4.35 o 
   4 -10   8        8.89        7.86      1.93 o 
   5 -10   8        4.78        2.11      2.75 o 
   6 -10   8        2.37        3.20      2.41 o 
   7 -10   8        7.14        5.47      2.75 o 
   8 -10   8        7.37        3.49      2.53 o 
 -10  -9   8       15.53       13.84      3.40 o 
  -9  -9   8       23.36       24.72      3.81 o 
  -8  -9   8       11.23        6.99      2.86 o 
  -7  -9   8       17.36       14.75      3.11 o 
  -6  -9   8       52.07       45.08      5.84 o 
  -5  -9   8       16.69       16.30      4.33 o 
  -4  -9   8       98.90      106.34      7.22 o 
  -3  -9   8       30.43       28.15      6.34 o 
  -2  -9   8      145.61      140.26      8.54 o 
  -1  -9   8       65.60       73.47      5.40 o 
   0  -9   8       45.90       45.58      3.98 o 
   1  -9   8       95.20       89.80      4.61 o 
   2  -9   8       46.67       49.39      3.95 o 
   3  -9   8        5.65        6.67      1.79 o 
   4  -9   8        4.00        6.58      1.79 o 
   5  -9   8       71.45       68.30      3.07 o 
   6  -9   8       40.75       45.67      4.40 o 
   7  -9   8       27.41       30.13      5.40 o 
   8  -9   8       12.08       10.65      4.14 o 
   9  -9   8       13.96        8.50      3.05 o 
 -11  -8   8        9.26       14.31      4.90 o 
 -10  -8   8       12.34       13.69      3.25 o 
  -9  -8   8        4.59        8.25      3.01 o 
  -8  -8   8        4.32        4.02      2.62 o 
  -7  -8   8       13.67       13.32      2.30 o 
  -6  -8   8       67.70       65.64      3.66 o 
  -5  -8   8       12.03       16.57      2.24 o 
  -4  -8   8        3.65        5.06      1.67 o 
  -3  -8   8       91.93       86.39     10.66 o 
  -2  -8   8       25.88       27.65      2.46 o 
  -1  -8   8       14.86       17.20      2.03 o 
   0  -8   8       64.26       73.51      3.74 o 
   1  -8   8       16.13       20.18      2.65 o 
   2  -8   8       67.82       63.95      3.29 o 
   3  -8   8       51.95       49.78      3.16 o 
   4  -8   8        6.86        7.23      2.39 o 
   5  -8   8       52.39       53.22      2.76 o 
   6  -8   8        3.04        3.20      2.57 o 
   7  -8   8       23.13       16.14      3.19 o 
   8  -8   8       45.53       49.45      6.84 o 
   9  -8   8       24.76       27.39      3.91 o 
  10  -8   8        6.83        7.97      3.70 o 
 -11  -7   8        3.41        4.52      2.66 o 
 -10  -7   8        5.58        6.08      3.08 o 
  -9  -7   8        6.43        4.03      1.95 o 
  -8  -7   8        2.60        2.27      2.16 o 
  -7  -7   8       72.47       69.97      3.86 o 
  -6  -7   8       76.50       70.05      4.38 o 
  -5  -7   8       21.96       23.50      2.47 o 
  -4  -7   8       16.01       16.25      2.14 o 
  -3  -7   8       72.55       71.99      5.34 o 
  -2  -7   8      278.53      285.94      9.10 o 
  -1  -7   8      290.35      280.24      6.25 o 
   0  -7   8      200.13      193.10      6.69 o 
   1  -7   8       46.74       49.76      2.56 o 
   2  -7   8       50.25       41.46      2.82 o 
   3  -7   8       54.27       49.34      3.06 o 
   4  -7   8       90.14       90.66      3.56 o 
   5  -7   8       89.02       88.18      4.73 o 
   6  -7   8        5.15        4.24      4.14 o 
   7  -7   8       23.17       22.99      3.37 o 
   8  -7   8       38.73       45.25      4.49 o 
   9  -7   8       25.14       20.08      3.62 o 
  10  -7   8        2.40        3.07      2.68 o 
 -11  -6   8       18.68       24.72      3.55 o 
 -10  -6   8       18.15       16.16      3.10 o 
  -9  -6   8       36.69       29.05      3.52 o 
  -8  -6   8       15.38       13.24      2.26 o 
  -7  -6   8      122.39      119.70      4.44 o 
  -6  -6   8       41.04       42.22      3.06 o 
  -5  -6   8      102.93      102.34      4.80 o 
  -4  -6   8       57.02       53.10      3.28 o 
  -3  -6   8       19.02       17.26      2.15 o 
  -2  -6   8      290.12      294.01      6.61 o 
  -1  -6   8      491.65      487.16      9.85 o 
   0  -6   8      185.37      204.44      7.83 o 
   1  -6   8      291.45      292.50      5.47 o 
   2  -6   8       30.53       29.53      2.05 o 
   3  -6   8       61.57       56.90      2.98 o 
   4  -6   8      266.38      247.01      5.54 o 
   5  -6   8       21.93       22.02      2.06 o 
   6  -6   8        6.69        7.34      2.48 o 
   7  -6   8        9.67        9.40      2.82 o 
   8  -6   8       23.56       22.87      3.52 o 
   9  -6   8       21.01       23.46      3.79 o 
  10  -6   8       33.45       36.16      6.47 o 
  11  -6   8        8.91        7.79      3.95 o 
 -12  -5   8        6.56        7.92      3.06 o 
 -11  -5   8       45.05       60.78      7.09 o 
 -10  -5   8       74.53       76.01      5.27 o 
  -9  -5   8       11.95       10.45      2.62 o 
  -8  -5   8        9.31       13.97      2.73 o 
  -7  -5   8       46.24       34.32      2.93 o 
  -6  -5   8       34.37       27.00      2.59 o 
  -5  -5   8      111.70      105.07      3.95 o 
  -4  -5   8      165.74      176.09      8.06 o 
  -3  -5   8      376.13      364.09      7.42 o 
  -2  -5   8      161.59      160.50      4.65 o 
  -1  -5   8      452.97      450.69      8.30 o 
   0  -5   8      609.60      581.91      8.38 o 
   1  -5   8       78.90       73.26      2.60 o 
   2  -5   8      121.68      121.82      3.29 o 
   3  -5   8      307.72      288.23      5.24 o 
   4  -5   8       99.62       86.57      3.13 o 
   5  -5   8        7.11        6.81      1.47 o 
   6  -5   8       20.46       16.12      2.88 o 
   7  -5   8       23.79       28.28      3.63 o 
   8  -5   8        0.47        0.00      1.95 o 
   9  -5   8      122.75      123.11      6.41 o 
  10  -5   8       16.03       14.06      3.27 o 
  11  -5   8        5.41        4.20      2.75 o 
 -12  -4   8        4.14        5.96      2.75 o 
 -11  -4   8       12.13       11.11      3.00 o 
 -10  -4   8        2.06        3.34      4.65 o 
  -9  -4   8        6.70        8.96      2.59 o 
  -8  -4   8       74.23       75.23      5.40 o 
  -7  -4   8       61.96       49.62      3.93 o 
  -6  -4   8      150.50      143.72      5.58 o 
  -5  -4   8       11.95        6.93      1.89 o 
  -4  -4   8       89.50       82.46      3.48 o 
  -3  -4   8      126.10      117.60      4.03 o 
  -2  -4   8     1451.04     1374.46     19.01 o 
  -1  -4   8     1825.16     1849.42     24.04 o 
   0  -4   8      154.73      147.40      3.55 o 
   1  -4   8       21.78       20.62      1.85 o 
   2  -4   8        1.91        2.60      1.15 o 
   3  -4   8       77.29       80.23      2.88 o 
   4  -4   8       15.55       12.94      1.63 o 
   5  -4   8       59.40       53.43      3.27 o 
   6  -4   8        3.81        4.27      2.21 o 
   7  -4   8        3.31        2.65      2.21 o 
   8  -4   8       42.40       47.72      4.56 o 
   9  -4   8        2.15        0.00      2.26 o 
  10  -4   8       53.46       47.26      6.03 o 
  11  -4   8        5.44        2.66      2.82 o 
 -12  -3   8        0.07        0.00      2.26 o 
 -11  -3   8        5.12        6.16      2.80 o 
 -10  -3   8        3.22        2.62      3.77 o 
  -9  -3   8        4.40        2.04      4.77 o 
  -8  -3   8       18.65       20.87      3.89 o 
  -7  -3   8      148.57      125.03      5.78 o 
  -6  -3   8      140.66      125.47      5.27 o 
  -5  -3   8       15.82       10.33      2.30 o 
  -4  -3   8       87.17       93.01      4.43 o 
  -3  -3   8        7.43        8.34      1.81 o 
  -2  -3   8      193.39      187.01      5.07 o 
  -1  -3   8      385.95      379.12      7.27 o 
   0  -3   8       24.14       25.82      1.79 o 
   1  -3   8      229.89      231.12      4.46 o 
   2  -3   8       86.72       91.54      3.26 o 
   3  -3   8      104.03      108.71      3.53 o 
   4  -3   8       59.27       56.63      3.21 o 
   5  -3   8       33.56       35.96      2.76 o 
   6  -3   8       34.78       31.79      3.50 o 
   7  -3   8       49.43       54.80      4.57 o 
   8  -3   8       37.04       38.27      4.11 o 
   9  -3   8       15.08       10.50      2.97 o 
  10  -3   8        1.34        0.00      4.83 o 
  11  -3   8        4.96        4.00      2.82 o 
 -12  -2   8       47.08       50.86      4.79 o 
 -11  -2   8        4.79        6.91      2.66 o 
 -10  -2   8       12.11       11.86      2.84 o 
  -9  -2   8        1.64        0.13      2.07 o 
  -8  -2   8       15.49       16.26      2.80 o 
  -7  -2   8      118.22      101.64      5.59 o 
  -6  -2   8       40.38       33.48      3.89 o 
  -5  -2   8       54.46       45.76      4.90 o 
  -4  -2   8      228.14      215.61      6.66 o 
  -3  -2   8       58.29       49.45      4.46 o 
  -2  -2   8       25.86       21.88      2.66 o 
  -1  -2   8       50.31       47.68      2.42 o 
   0  -2   8      359.59      353.03      9.49 o 
   1  -2   8      258.19      267.93      5.51 o 
   2  -2   8       23.09       21.74      1.98 o 
   3  -2   8       23.33       18.85      2.61 o 
   4  -2   8       40.76       51.22      2.68 o 
   5  -2   8       30.55       29.95      2.43 o 
   6  -2   8       38.59       42.52      3.81 o 
   7  -2   8       49.03       53.88      8.10 o 
   8  -2   8       20.60       19.28      4.14 o 
   9  -2   8        2.07        0.00      2.11 o 
  10  -2   8        0.69        0.00      2.26 o 
  11  -2   8        4.80        4.33      2.77 o 
  12  -2   8        3.60        5.47      3.15 o 
 -12  -1   8        3.00        4.13      2.73 o 
 -11  -1   8       58.88       62.88      5.00 o 
 -10  -1   8       22.82       19.98      3.32 o 
  -9  -1   8       40.60       37.13      4.52 o 
  -8  -1   8       50.94       48.62      4.08 o 
  -7  -1   8       16.03       18.73      2.77 o 
  -6  -1   8       95.52       80.16      4.46 o 
  -5  -1   8      119.18      113.38      4.83 o 
  -4  -1   8       49.01       47.73      3.68 o 
  -3  -1   8       33.03       25.96      2.82 o 
  -2  -1   8      240.38      241.83      7.66 o 
  -1  -1   8       61.30       60.80      2.48 o 
   0  -1   8      267.38      270.34      5.40 o 
   1  -1   8      321.36      329.75      8.74 o 
   2  -1   8        1.03        2.03      1.75 o 
   3  -1   8        1.21        0.00      1.18 o 
   4  -1   8       69.96       62.06      2.72 o 
   5  -1   8        0.92        0.00      1.12 o 
   6  -1   8      103.02      100.65      4.88 o 
   7  -1   8       10.39        8.67      2.44 o 
   8  -1   8       99.60      101.60      5.96 o 
   9  -1   8       19.03       12.68      2.95 o 
  10  -1   8       31.13       25.75      3.73 o 
  11  -1   8       29.17       35.07      8.98 o 
  12  -1   8        4.19        5.77      2.98 o 
 -12   0   8       19.80       24.85      3.86 o 
 -11   0   8        3.24        7.63      5.27 o 
 -10   0   8        2.59        4.16      2.44 o 
  -9   0   8       50.58       50.68      4.39 o 
  -8   0   8      309.06      283.54      8.57 o 
  -7   0   8       10.45        5.30      6.09 o 
  -6   0   8      116.57      102.96      5.08 o 
  -5   0   8       57.58       66.96      8.04 o 
  -4   0   8       26.71       21.46      2.71 o 
  -3   0   8        4.15        7.90      3.77 o 
  -2   0   8       87.44       80.86      3.32 o 
  -1   0   8      329.39      319.51      5.79 o 
   0   0   8        4.08        3.87      1.19 o 
   1   0   8      183.67      186.14      4.43 o 
   2   0   8       13.66       13.71      1.74 o 
   3   0   8      103.99      108.51      6.64 o 
   4   0   8       36.72       34.45      2.30 o 
   5   0   8       38.98       40.78      2.52 o 
   6   0   8      149.31      146.48      5.81 o 
   7   0   8        0.08        0.00      1.82 o 
   8   0   8       52.98       49.17      4.39 o 
   9   0   8       35.39       34.17      3.99 o 
  10   0   8       27.68       27.97      3.91 o 
  11   0   8        2.99        3.93      2.73 o 
  12   0   8        2.25        6.20      3.02 o 
 -12   1   8        3.02        1.19      2.66 o 
 -11   1   8       59.05       57.75      4.87 o 
 -10   1   8       22.90       19.12      3.24 o 
  -9   1   8       40.61       39.90      9.23 o 
  -8   1   8       50.90       59.13      4.53 o 
  -7   1   8       16.07       17.70      4.14 o 
  -6   1   8       95.43       84.88      4.48 o 
  -5   1   8      118.90      102.26      6.09 o 
  -4   1   8       49.12       42.33      4.96 o 
  -3   1   8       33.13       31.72      2.47 o 
  -2   1   8      240.44      246.78      5.34 o 
  -1   1   8       61.39       61.58      2.44 o 
   0   1   8      268.07      269.37      5.29 o 
   1   1   8      321.48      322.71      6.14 o 
   2   1   8        1.03        1.01      1.25 o 
   3   1   8        1.24        0.63      1.28 o 
   4   1   8       69.98       71.30      2.87 o 
   5   1   8        0.91        0.00      1.49 o 
   6   1   8      102.69       97.20      4.88 o 
   7   1   8       10.36        9.92      2.44 o 
   8   1   8       99.72       97.90      5.37 o 
   9   1   8       19.02       20.54      3.89 o 
  10   1   8       31.08       28.00      3.88 o 
  11   1   8       29.28       34.15      4.39 o 
  12   1   8        4.18        3.23      2.71 o 
 -12   2   8       47.09       43.55      5.71 o 
 -11   2   8        4.76        1.13      2.44 o 
 -10   2   8       12.18       13.52      5.21 o 
  -9   2   8        1.64        0.00      3.08 o 
  -8   2   8       15.36       13.09      3.08 o 
  -7   2   8      118.23       99.92      5.15 o 
  -6   2   8       40.39       36.01      3.55 o 
  -5   2   8       54.40       44.85      3.73 o 
  -4   2   8      228.18      205.00      5.24 o 
  -3   2   8       58.06       56.04      2.95 o 
  -2   2   8       25.70       24.73      1.89 o 
  -1   2   8       50.33       48.24      2.04 o 
   0   2   8      359.36      353.75      6.35 o 
   1   2   8      257.98      267.02      5.47 o 
   2   2   8       23.13       23.80      3.30 o 
   3   2   8       23.30       25.76      2.61 o 
   4   2   8       40.71       50.42      2.74 o 
   5   2   8       30.47       31.83      2.24 o 
   6   2   8       38.52       36.91      4.33 o 
   7   2   8       49.18       49.49      4.21 o 
   8   2   8       20.55       24.37      4.96 o 
   9   2   8        2.07        0.11      2.20 o 
  10   2   8        0.69        0.00      2.26 o 
  11   2   8        4.81        3.58      2.88 o 
  12   2   8        3.60        2.38      2.84 o 
 -12   3   8        0.07        1.85      3.20 o 
 -11   3   8        5.05        4.38      2.59 o 
 -10   3   8        3.21        2.45      2.34 o 
  -9   3   8        4.41        4.91      2.44 o 
  -8   3   8       18.76       13.71      2.88 o 
  -7   3   8      148.44      131.90     12.99 o 
  -6   3   8      140.58      123.91      5.45 o 
  -5   3   8       15.89        6.72      3.33 o 
  -4   3   8       87.15       86.90      3.04 o 
  -3   3   8        7.58       10.92      1.67 o 
  -2   3   8      193.57      201.01      9.86 o 
  -1   3   8      386.10      378.79      6.17 o 
   0   3   8       24.13       27.08      2.30 o 
   1   3   8      229.73      234.91      6.12 o 
   2   3   8       86.83       91.66      3.19 o 
   3   3   8      104.05      110.87      3.57 o 
   4   3   8       59.14       52.90      2.49 o 
   5   3   8       33.41       39.46      4.49 o 
   6   3   8       34.82       27.82      3.19 o 
   7   3   8       49.42       56.52      5.90 o 
   8   3   8       37.22       35.99      3.85 o 
   9   3   8       15.08       15.36      3.06 o 
  10   3   8        1.33        0.00      2.17 o 
  11   3   8        4.96        1.31      2.64 o 
 -12   4   8        4.17        2.82      2.66 o 
 -11   4   8       12.18       13.55      3.24 o 
 -10   4   8        2.04        0.00      3.14 o 
  -9   4   8        6.70        5.36      2.48 o 
  -8   4   8       74.06       63.45      4.79 o 
  -7   4   8       61.77       46.66      4.17 o 
  -6   4   8      150.66      141.42     10.04 o 
  -5   4   8       12.01        7.58      1.83 o 
  -4   4   8       89.39       83.72      8.22 o 
  -3   4   8      126.00      118.80      5.96 o 
  -2   4   8     1451.55     1373.75     22.66 o 
  -1   4   8     1825.00     1818.89     23.19 o 
   0   4   8      154.73      145.77      4.53 o 
   1   4   8       21.86       19.42      2.45 o 
   2   4   8        1.88        1.71      1.76 o 
   3   4   8       77.26       82.50      8.54 o 
   4   4   8       15.56       14.95      1.93 o 
   5   4   8       59.46       60.61      2.66 o 
   6   4   8        3.83        1.95      2.07 o 
   7   4   8        3.29        0.56      1.93 o 
   8   4   8       42.58       40.13      4.52 o 
   9   4   8        2.14        0.00      2.82 o 
  10   4   8       53.42       48.25      6.15 o 
  11   4   8        5.45        0.00      2.52 o 
 -12   5   8        6.54       10.75      6.78 o 
 -11   5   8       45.07       53.69      4.93 o 
 -10   5   8       74.45       82.31      7.34 o 
  -9   5   8       12.02       13.13      5.34 o 
  -8   5   8        9.37        9.07      3.33 o 
  -7   5   8       46.29       31.76      5.02 o 
  -6   5   8       34.29       32.82      3.14 o 
  -5   5   8      111.66      109.58      7.53 o 
  -4   5   8      165.75      170.32     12.99 o 
  -3   5   8      376.15      375.29      8.60 o 
  -2   5   8      161.34      165.60      8.73 o 
  -1   5   8      453.28      455.73      7.49 o 
   0   5   8      610.15      594.04     14.00 o 
   1   5   8       79.00       69.57      3.95 o 
   2   5   8      121.65      113.05      4.65 o 
   3   5   8      307.65      288.53      7.77 o 
   4   5   8       99.54       87.20      3.51 o 
   5   5   8        7.09        5.44      1.75 o 
   6   5   8       20.45       21.27      2.93 o 
   7   5   8       23.81       23.47      3.18 o 
   8   5   8        0.47        1.87      2.57 o 
   9   5   8      122.93      126.50      8.10 o 
  10   5   8       16.06       12.54      3.16 o 
  11   5   8        5.38        1.33      2.53 o 
 -11   6   8       18.69       24.94      3.89 o 
 -10   6   8       18.09       14.19      3.27 o 
  -9   6   8       36.65       37.76      4.12 o 
  -8   6   8       15.33       17.83      4.52 o 
  -7   6   8      122.29      110.61      7.91 o 
  -6   6   8       41.04       38.87      3.45 o 
  -5   6   8      103.11       95.27      4.37 o 
  -4   6   8       57.06       60.11      3.50 o 
  -3   6   8       19.02       19.67      3.89 o 
  -2   6   8      290.02      293.56      7.67 o 
  -1   6   8      492.00      505.27      8.25 o 
   0   6   8      185.48      187.31      5.54 o 
   1   6   8      291.31      295.52      7.47 o 
   2   6   8       30.47       33.29      3.04 o 
   3   6   8       61.57       57.83      6.79 o 
   4   6   8      266.79      244.77      5.92 o 
   5   6   8       21.81       16.02      2.62 o 
   6   6   8        6.71        6.84      2.29 o 
   7   6   8        9.61        3.94      2.17 o 
   8   6   8       23.57       22.22      4.46 o 
   9   6   8       21.03       22.03      3.53 o 
  10   6   8       33.39       35.16      6.47 o 
  11   6   8        8.91       13.57      3.47 o 
 -11   7   8        3.41        7.70      3.13 o 
 -10   7   8        5.58        5.78      2.93 o 
  -9   7   8        6.43        7.28      3.89 o 
  -8   7   8        2.63        2.89      3.01 o 
  -7   7   8       72.56       63.80      4.56 o 
  -6   7   8       76.47       75.13      4.31 o 
  -5   7   8       21.94       21.68      3.52 o 
  -4   7   8       15.93       12.90      2.34 o 
  -3   7   8       72.41       73.77      3.82 o 
  -2   7   8      278.81      271.11     13.69 o 
  -1   7   8      290.04      289.81      5.88 o 
   0   7   8      199.41      185.25      8.36 o 
   1   7   8       46.67       47.24      4.46 o 
   2   7   8       50.22       52.86      2.81 o 
   3   7   8       54.38       51.60      3.06 o 
   4   7   8       90.17       94.28      3.66 o 
   5   7   8       89.05       81.07      6.53 o 
   6   7   8        5.16        7.42      2.43 o 
   7   7   8       23.19       24.89      3.58 o 
   8   7   8       38.68       42.80      4.24 o 
   9   7   8       25.08       23.31      3.61 o 
  10   7   8        2.42        2.49      2.68 o 
 -11   8   8        9.24        9.10      3.11 o 
 -10   8   8       12.32       12.93      4.27 o 
  -9   8   8        4.60        3.64      3.26 o 
  -8   8   8        4.33        3.14      3.14 o 
  -7   8   8       13.60       15.13      3.01 o 
  -6   8   8       67.86       73.14     13.43 o 
  -5   8   8       12.07       12.45      2.57 o 
  -4   8   8        3.65        2.87      2.95 o 
  -3   8   8       91.84       92.03      4.38 o 
  -2   8   8       25.94       27.21      2.97 o 
  -1   8   8       14.87       11.55      2.29 o 
   0   8   8       64.21       68.87      3.10 o 
   1   8   8       16.23       16.59      2.12 o 
   2   8   8       67.77       56.96      3.74 o 
   3   8   8       52.04       46.48      2.99 o 
   4   8   8        6.84        7.69      2.49 o 
   5   8   8       52.45       61.93      4.01 o 
   6   8   8        3.04        3.92      2.20 o 
   7   8   8       23.15       23.31      7.60 o 
   8   8   8       45.43       54.99      4.82 o 
   9   8   8       24.77       27.85      3.93 o 
  10   8   8        6.85        7.89      3.02 o 
 -10   9   8       15.52       10.04      4.52 o 
  -9   9   8       23.37       32.27      5.65 o 
  -8   9   8       11.25        7.78      3.89 o 
  -7   9   8       17.37       13.49      2.93 o 
  -6   9   8       52.32       54.88      4.96 o 
  -5   9   8       16.69       18.96      2.84 o 
  -4   9   8       98.98      101.20      9.42 o 
  -3   9   8       30.47       33.00      3.36 o 
  -2   9   8      145.63      138.28     15.00 o 
  -1   9   8       65.55       65.07      4.41 o 
   0   9   8       45.71       52.69      3.13 o 
   1   9   8       95.13       93.93      3.71 o 
   2   9   8       46.70       40.99      2.49 o 
   3   9   8        5.64        4.01      1.58 o 
   4   9   8        4.03        3.54      3.56 o 
   5   9   8       71.55       69.58      4.31 o 
   6   9   8       40.78       40.57      5.78 o 
   7   9   8       27.44       38.19      6.09 o 
   8   9   8       12.14       17.89      4.96 o 
   9   9   8       13.98       17.06      3.41 o 
  -9  10   8        2.86        4.77      3.64 o 
  -8  10   8        4.56        3.65      2.65 o 
  -7  10   8       29.38       28.37      4.33 o 
  -6  10   8       16.41       17.57      3.83 o 
  -5  10   8       94.63       93.15      4.93 o 
  -4  10   8       17.30       18.65      2.88 o 
  -3  10   8       11.86       12.70      2.57 o 
  -2  10   8       65.56       58.26      4.29 o 
  -1  10   8        5.30        4.32      3.08 o 
   0  10   8        9.56        7.50      1.81 o 
   1  10   8       78.07       80.87      3.62 o 
   2  10   8       30.90       28.30      2.68 o 
   3  10   8       62.19       65.07      4.71 o 
   4  10   8        8.83       10.07      2.53 o 
   5  10   8        4.76        1.38      3.52 o 
   6  10   8        2.35        0.00      3.39 o 
   7  10   8        7.15       10.67      4.65 o 
   8  10   8        7.38       13.43      4.77 o 
  -8  11   8       11.09        7.84      3.04 o 
  -7  11   8       13.87       13.35      5.71 o 
  -6  11   8       34.60       36.73      3.91 o 
  -5  11   8        5.42       10.42      2.80 o 
  -4  11   8       36.99       50.41      4.31 o 
  -3  11   8        9.03        8.77      2.44 o 
  -2  11   8       15.69       15.23      4.46 o 
  -1  11   8        0.07        0.00      1.75 o 
   0  11   8       13.33       11.63      2.07 o 
   1  11   8       24.34       22.88      2.97 o 
   2  11   8       11.30       10.58      2.21 o 
   3  11   8       29.10       24.38      2.70 o 
   4  11   8       61.73       65.66      9.67 o 
   5  11   8        8.43        9.29      4.52 o 
   6  11   8        1.66        4.27      4.39 o 
   7  11   8        8.93       13.81      5.15 o 
   8  11   8       13.95        8.66      5.02 o 
  -7  12   8       58.33       71.99      5.48 o 
  -6  12   8       11.83       15.53      3.29 o 
  -5  12   8       13.84       15.55      5.02 o 
  -4  12   8       17.50       31.64      3.68 o 
  -3  12   8       48.00       48.13      6.91 o 
  -2  12   8       28.76       27.71      3.41 o 
  -1  12   8       15.04       15.14      2.88 o 
   0  12   8        9.50       10.61      2.57 o 
   1  12   8        8.17       12.41      2.23 o 
   2  12   8        0.48        0.00      3.08 o 
   3  12   8        3.24        6.53      2.68 o 
   4  12   8       31.67       30.76      4.08 o 
   5  12   8        7.10        1.40      2.70 o 
   6  12   8       12.24       17.33      5.52 o 
   7  12   8        2.68        4.14      4.65 o 
  -6  13   8        9.37        9.67      4.65 o 
  -5  13   8        3.72        6.65      4.14 o 
  -4  13   8       15.44       24.73      5.02 o 
  -3  13   8       64.38       74.83      7.53 o 
  -2  13   8        5.35        7.78      3.52 o 
  -1  13   8       17.20       17.20      4.52 o 
   0  13   8        1.08        0.00      2.89 o 
   1  13   8       13.58       12.56      4.27 o 
   2  13   8       46.11       47.73      6.53 o 
   3  13   8       16.66       19.98      3.64 o 
   4  13   8       13.48       15.08      4.65 o 
   5  13   8        5.00        4.99      3.10 o 
  -5  14   8        8.27        4.39      4.39 o 
  -4  14   8        1.07        4.52      3.77 o 
  -3  14   8        6.69        8.16      3.89 o 
  -2  14   8       26.39       31.89      5.65 o 
  -1  14   8       34.32       38.54      5.90 o 
   0  14   8        2.47        5.02      3.64 o 
   1  14   8        3.92        3.26      3.52 o 
   2  14   8       18.96       19.61      4.14 o 
   3  14   8        8.30        5.97      3.52 o 
   4  14   8        0.35        0.00      2.88 o 
  -1  15   8       33.72       51.35      6.78 o 
   0  15   8       17.67       24.61      5.52 o 
  -2 -14   9       30.29       40.47      4.92 o 
  -1 -14   9       27.95       33.45      4.56 o 
   0 -14   9        9.04        9.46      4.65 o 
   1 -14   9       43.71       51.03      5.06 o 
  -5 -13   9        9.80       13.43      3.55 o 
  -4 -13   9       11.23        8.80      3.33 o 
  -3 -13   9        6.12        6.79      3.10 o 
  -2 -13   9        7.96        7.86      3.00 o 
  -1 -13   9       25.57       23.59      3.90 o 
   0 -13   9       26.61       29.86      4.11 o 
   1 -13   9        0.81        0.58      2.35 o 
   2 -13   9        0.16        1.82      2.40 o 
   3 -13   9       11.13       12.25      3.19 o 
   4 -13   9        2.66        9.70      4.21 o 
  -6 -12   9        6.35        7.57      3.77 o 
  -5 -12   9       11.89        6.20      2.93 o 
  -4 -12   9        1.20        3.62      2.73 o 
  -3 -12   9        7.22        4.52      2.71 o 
  -2 -12   9       21.37       21.84      3.81 o 
  -1 -12   9       43.31       50.87     10.48 o 
   0 -12   9        3.14        0.00      3.39 o 
   1 -12   9        2.84        4.36      2.56 o 
   2 -12   9       69.25       65.75      5.19 o 
   3 -12   9        0.03        0.00      2.11 o 
   4 -12   9        6.78        5.37      2.52 o 
  -8 -11   9        1.86        2.30      2.82 o 
  -7 -11   9       19.56       14.87      4.96 o 
  -6 -11   9       24.16       19.69      4.65 o 
  -5 -11   9      166.28      179.25      9.23 o 
  -4 -11   9       10.19       10.48      2.93 o 
  -3 -11   9       29.38       36.37      4.25 o 
  -2 -11   9       16.44       12.77      3.11 o 
  -1 -11   9        8.72        8.24      2.77 o 
   0 -11   9        9.22        8.22      2.70 o 
   1 -11   9        8.40        4.92      2.47 o 
   2 -11   9        3.82        2.27      2.16 o 
   3 -11   9        1.04        0.81      2.21 o 
   4 -11   9       27.56       27.04      3.46 o 
   5 -11   9        3.49        2.68      2.50 o 
   6 -11   9        7.07        8.62      2.84 o 
   7 -11   9        3.79        0.00      3.14 o 
  -8 -10   9        5.96        3.48      2.80 o 
  -7 -10   9        2.15        0.39      3.26 o 
  -6 -10   9       67.02       65.77     11.24 o 
  -5 -10   9       65.56       69.42      5.48 o 
  -4 -10   9       31.23       31.70      4.08 o 
  -3 -10   9       11.95       14.22      3.10 o 
  -2 -10   9        8.54        6.86      2.47 o 
  -1 -10   9        4.84        9.24      2.71 o 
   0 -10   9       26.14       25.36      3.51 o 
   1 -10   9        0.85        0.00      2.04 o 
   2 -10   9       44.20       51.31      4.39 o 
   3 -10   9       23.85       29.18      5.34 o 
   4 -10   9        3.30        5.45      1.95 o 
   5 -10   9       14.71       22.38      5.96 o 
   6 -10   9       37.02       35.44      4.16 o 
   7 -10   9       15.66       25.24      3.88 o 
   8 -10   9        6.50        1.63      3.77 o 
  -9  -9   9        7.70       14.68      3.83 o 
  -8  -9   9        9.02        9.30      3.09 o 
  -7  -9   9        4.72        6.94      2.84 o 
  -6  -9   9       15.72       16.30      3.32 o 
  -5  -9   9       35.11       32.43      4.08 o 
  -4  -9   9       22.72       21.19      3.37 o 
  -3  -9   9        5.89        5.20      2.45 o 
  -2  -9   9       13.60       12.67      2.86 o 
  -1  -9   9       12.45       16.71      2.93 o 
   0  -9   9       32.13       35.12      3.75 o 
   1  -9   9        4.74        4.33      2.21 o 
   2  -9   9       74.57       73.68      4.88 o 
   3  -9   9        0.59        1.06      1.61 o 
   4  -9   9       25.82       29.03      4.02 o 
   5  -9   9       27.35       30.13      5.40 o 
   6  -9   9        4.34        7.37      2.79 o 
   7  -9   9        5.26       10.49      2.98 o 
   8  -9   9       11.07       13.18      3.18 o 
 -10  -8   9        0.16        3.01      3.77 o 
  -9  -8   9       23.76       34.54      4.35 o 
  -8  -8   9        1.17        4.50      2.71 o 
  -7  -8   9        3.17        4.75      2.71 o 
  -6  -8   9        0.61        0.00      2.13 o 
  -5  -8   9       51.22       57.58      3.54 o 
  -4  -8   9        4.55        8.14      2.52 o 
  -3  -8   9       76.17       74.71      3.99 o 
  -2  -8   9       52.80       57.27      3.45 o 
  -1  -8   9       97.35       92.16      3.71 o 
   0  -8   9        6.81        5.37      1.70 o 
   1  -8   9        0.78        1.18      1.54 o 
   2  -8   9        6.21        3.52      1.76 o 
   3  -8   9       19.50       15.77      2.17 o 
   4  -8   9       59.39       54.39      4.00 o 
   5  -8   9        3.72        6.50      2.54 o 
   6  -8   9        3.44        6.29      2.56 o 
   7  -8   9       30.35       28.54      3.89 o 
   8  -8   9        3.66        3.17      2.71 o 
   9  -8   9        7.24        9.10      3.16 o 
 -10  -7   9       38.98       49.22      8.73 o 
  -9  -7   9        2.83        2.99      2.57 o 
  -8  -7   9        2.05        0.05      1.78 o 
  -7  -7   9       24.87       25.97      2.80 o 
  -6  -7   9        9.38        8.94      2.05 o 
  -5  -7   9       29.70       32.40      2.92 o 
  -4  -7   9       16.64       17.54      3.45 o 
  -3  -7   9       95.04      100.25      4.01 o 
  -2  -7   9      140.34      143.90      6.51 o 
  -1  -7   9       11.80       12.70      2.05 o 
   0  -7   9       45.37       43.65      2.92 o 
   1  -7   9       12.97       13.80      1.99 o 
   2  -7   9       25.15       27.28      2.37 o 
   3  -7   9        1.59        3.26      2.04 o 
   4  -7   9       32.20       39.01      2.91 o 
   5  -7   9        0.89        5.40      3.52 o 
   6  -7   9        4.56        3.95      2.47 o 
   7  -7   9        2.60        2.08      2.41 o 
   8  -7   9        4.12        3.94      2.61 o 
   9  -7   9        7.80        2.81      2.62 o 
 -11  -6   9       17.68       23.47      3.77 o 
 -10  -6   9       13.42       11.74      3.19 o 
  -9  -6   9       47.54       52.95      4.61 o 
  -8  -6   9       13.40       12.76      2.84 o 
  -7  -6   9       33.44       26.40      2.82 o 
  -6  -6   9       13.63       12.81      2.18 o 
  -5  -6   9        2.38        1.60      1.67 o 
  -4  -6   9      171.42      179.60      6.61 o 
  -3  -6   9       14.86       15.99      2.61 o 
  -2  -6   9      268.73      275.24      6.49 o 
  -1  -6   9      127.05      126.51      4.52 o 
   0  -6   9       62.07       65.74      3.35 o 
   1  -6   9      223.84      225.52      5.58 o 
   2  -6   9      134.40      137.52      4.71 o 
   3  -6   9      117.61      108.53      3.89 o 
   4  -6   9       14.04       15.13      2.00 o 
   5  -6   9       17.05       23.10      4.65 o 
   6  -6   9       37.65       38.01      9.17 o 
   7  -6   9       15.09       19.04      3.41 o 
   8  -6   9       61.04       57.86      5.13 o 
   9  -6   9       21.79       25.98      4.02 o 
  10  -6   9        7.46        5.64      3.02 o 
 -11  -5   9       45.68       56.53      4.96 o 
 -10  -5   9       66.91       81.68      5.64 o 
  -9  -5   9        7.08        9.51      4.46 o 
  -8  -5   9        1.81        5.13      2.64 o 
  -7  -5   9       23.23       29.27      3.34 o 
  -6  -5   9        8.25        5.22      1.88 o 
  -5  -5   9       73.08       71.57      6.96 o 
  -4  -5   9      123.06      124.47      4.95 o 
  -3  -5   9       12.90       13.45      2.34 o 
  -2  -5   9       68.91       68.10      4.21 o 
  -1  -5   9      242.49      241.75      5.92 o 
   0  -5   9      591.18      573.67     10.03 o 
   1  -5   9      316.16      294.83      5.57 o 
   2  -5   9       12.64       11.71      1.63 o 
   3  -5   9      794.07      742.18     10.27 o 
   4  -5   9       63.96       55.85      3.35 o 
   5  -5   9        5.06        4.39      3.52 o 
   6  -5   9       22.79       22.76      3.42 o 
   7  -5   9       52.04       46.88      4.39 o 
   8  -5   9        5.73        2.59      2.43 o 
   9  -5   9        4.72        2.00      4.02 o 
  10  -5   9        0.26        0.08      2.47 o 
 -11  -4   9        8.89        3.17      4.21 o 
 -10  -4   9       21.63       25.60      4.46 o 
  -9  -4   9        8.42        4.62      2.41 o 
  -8  -4   9       45.14       46.70      6.59 o 
  -7  -4   9        7.59        2.89      3.26 o 
  -6  -4   9        1.94        3.89      2.05 o 
  -5  -4   9        8.01        6.48      3.83 o 
  -4  -4   9       37.93       32.81      3.22 o 
  -3  -4   9       43.02       43.86      3.04 o 
  -2  -4   9      188.00      186.27      6.40 o 
  -1  -4   9      164.20      169.80      4.90 o 
   0  -4   9       85.99       79.97      3.99 o 
   1  -4   9       18.96       20.73      1.88 o 
   2  -4   9      318.66      303.00      5.58 o 
   3  -4   9       73.74       78.03      3.32 o 
   4  -4   9      199.39      199.58      9.86 o 
   5  -4   9       71.48       65.41      6.78 o 
   6  -4   9      158.17      157.54      6.61 o 
   7  -4   9       37.67       32.60      4.08 o 
   8  -4   9       39.15       33.48      3.99 o 
   9  -4   9       61.29       61.14      5.28 o 
  10  -4   9        9.60        8.88      3.23 o 
 -12  -3   9        5.07        5.70      4.65 o 
 -11  -3   9        5.76        4.85      2.75 o 
 -10  -3   9        3.09        0.00      3.58 o 
  -9  -3   9       12.56       12.16      2.79 o 
  -8  -3   9       14.46       12.40      2.88 o 
  -7  -3   9       17.07       10.53      2.62 o 
  -6  -3   9       26.36       19.94      2.97 o 
  -5  -3   9       23.31       11.97      2.59 o 
  -4  -3   9       51.73       50.58      4.00 o 
  -3  -3   9      151.06      144.89      5.64 o 
  -2  -3   9      322.98      322.60      8.39 o 
  -1  -3   9       86.07       83.98      4.90 o 
   0  -3   9      694.01      674.39     10.77 o 
   1  -3   9      131.77      139.01      4.47 o 
   2  -3   9      103.90       92.13      3.43 o 
   3  -3   9       65.07       61.67      3.00 o 
   4  -3   9       15.85       14.36      2.61 o 
   5  -3   9      175.11      162.97      8.91 o 
   6  -3   9      155.18      159.93      7.16 o 
   7  -3   9       15.86       17.80      4.58 o 
   8  -3   9       15.89       13.69      4.39 o 
   9  -3   9        7.60        5.44      2.80 o 
  10  -3   9       31.10       33.11      4.39 o 
  11  -3   9        6.65        5.30      3.13 o 
 -12  -2   9        8.77        6.78      3.02 o 
 -11  -2   9       28.09       25.15      3.77 o 
 -10  -2   9       32.92       39.96      4.35 o 
  -9  -2   9       42.52       52.02      4.53 o 
  -8  -2   9      118.44      117.62      5.62 o 
  -7  -2   9       22.89       19.38      3.33 o 
  -6  -2   9       26.57       18.76      4.33 o 
  -5  -2   9        9.25       11.17      2.51 o 
  -4  -2   9       77.98       68.78      4.18 o 
  -3  -2   9      116.49      111.77     10.67 o 
  -2  -2   9      215.32      216.98      6.75 o 
  -1  -2   9      224.69      208.45      6.61 o 
   0  -2   9      389.55      379.03      7.13 o 
   1  -2   9      201.83      191.21      4.80 o 
   2  -2   9       44.48       49.14      2.85 o 
   3  -2   9       19.93       17.06      1.95 o 
   4  -2   9      140.80      148.51      4.95 o 
   5  -2   9      139.63      130.70      8.04 o 
   6  -2   9       30.35       20.97      6.28 o 
   7  -2   9       82.90       83.70      5.72 o 
   8  -2   9        1.45        1.53      2.35 o 
   9  -2   9       32.43       25.28      3.77 o 
  10  -2   9       25.94       34.19      7.09 o 
  11  -2   9       12.73       13.80      3.47 o 
 -12  -1   9       25.66       23.82      6.40 o 
 -11  -1   9       14.31       12.72      3.19 o 
 -10  -1   9       82.45       88.22      5.99 o 
  -9  -1   9       77.88       89.91      5.45 o 
  -8  -1   9       75.68       77.34      5.32 o 
  -7  -1   9       37.35       25.36      7.03 o 
  -6  -1   9      320.57      286.09     17.58 o 
  -5  -1   9        8.69        3.54      1.99 o 
  -4  -1   9        0.48        0.55      1.81 o 
  -3  -1   9       42.60       51.29      3.91 o 
  -2  -1   9      212.84      182.65      6.26 o 
  -1  -1   9      166.68      164.01      4.11 o 
   0  -1   9      336.44      326.92      6.32 o 
   1  -1   9      264.77      262.47      5.73 o 
   2  -1   9       52.01       53.54      2.84 o 
   3  -1   9       18.56       15.40      1.90 o 
   4  -1   9        8.00        8.62      2.71 o 
   5  -1   9       25.40       18.83      4.02 o 
   6  -1   9       10.84        9.44      2.59 o 
   7  -1   9        4.32        4.89      2.57 o 
   8  -1   9       13.60       10.09      2.93 o 
   9  -1   9        1.21        3.12      2.45 o 
  10  -1   9        2.33        0.00      2.57 o 
  11  -1   9        0.60        0.00      2.62 o 
 -12   0   9        2.21        0.00      2.48 o 
 -11   0   9      139.38      154.90      7.28 o 
 -10   0   9        0.28        0.00      2.17 o 
  -9   0   9       20.27       20.00      5.08 o 
  -8   0   9      109.69      107.09      5.46 o 
  -7   0   9      214.50      191.69      7.91 o 
  -6   0   9       85.15       57.84      4.43 o 
  -5   0   9      468.82      362.07     23.67 o 
  -4   0   9       35.91       31.74      3.36 o 
  -3   0   9      172.55      146.26      5.59 o 
  -2   0   9        4.11        5.04      2.02 o 
  -1   0   9       29.54       34.37      3.47 o 
   0   0   9      187.89      190.75      4.52 o 
   1   0   9        0.02        0.67      1.47 o 
   2   0   9       35.51       41.43      2.60 o 
   3   0   9        1.41        4.18      1.42 o 
   4   0   9        0.14        0.00      1.28 o 
   5   0   9       49.96       50.30      3.99 o 
   6   0   9        3.56        1.34      2.08 o 
   7   0   9        0.29        0.00      1.95 o 
   8   0   9       40.92       33.33      3.94 o 
   9   0   9       55.04       49.11      5.34 o 
  10   0   9        8.04        7.59      2.88 o 
  11   0   9        8.58       10.91      3.20 o 
 -12   1   9       25.66       28.10      8.66 o 
 -11   1   9       14.31       23.24      6.84 o 
 -10   1   9       82.13       92.76      5.77 o 
  -9   1   9       77.98       81.55      9.79 o 
  -8   1   9       75.69       75.49      5.59 o 
  -7   1   9       37.22       37.91      3.86 o 
  -6   1   9      320.48      267.26     19.65 o 
  -5   1   9        8.67        3.14      3.01 o 
  -4   1   9        0.48        0.66      1.93 o 
  -3   1   9       42.58       41.36      3.66 o 
  -2   1   9      212.91      187.90      6.39 o 
  -1   1   9      166.46      147.99      6.72 o 
   0   1   9      336.60      318.87     16.55 o 
   1   1   9      264.75      264.13      5.98 o 
   2   1   9       52.01       55.85      2.86 o 
   3   1   9       18.56       16.70      2.90 o 
   4   1   9        8.00        8.33      1.64 o 
   5   1   9       25.33       24.69      2.52 o 
   6   1   9       10.95       15.48      3.64 o 
   7   1   9        4.30        5.37      2.35 o 
   8   1   9       13.66       12.36      2.88 o 
   9   1   9        1.19        1.38      3.01 o 
  10   1   9        2.33        5.02      3.77 o 
  11   1   9        0.60        0.10      3.95 o 
 -12   2   9        8.74        5.24      4.90 o 
 -11   2   9       28.13       26.70      6.03 o 
 -10   2   9       32.80       32.98      4.08 o 
  -9   2   9       42.47       46.00      4.44 o 
  -8   2   9      118.42      112.84      7.47 o 
  -7   2   9       22.75       22.54      3.33 o 
  -6   2   9       26.56       15.44      2.93 o 
  -5   2   9        9.29       12.90      2.56 o 
  -4   2   9       78.16       73.11      4.26 o 
  -3   2   9      116.35      107.24      6.97 o 
  -2   2   9      215.34      213.70      4.81 o 
  -1   2   9      224.58      215.40      8.54 o 
   0   2   9      389.62      378.64      8.70 o 
   1   2   9      201.33      197.51      6.65 o 
   2   2   9       44.43       49.00      2.92 o 
   3   2   9       19.88       18.71      2.56 o 
   4   2   9      140.58      153.21      5.16 o 
   5   2   9      139.70      127.28      4.50 o 
   6   2   9       30.42       25.95      3.23 o 
   7   2   9       82.87       88.18      5.34 o 
   8   2   9        1.45        1.66      2.17 o 
   9   2   9       32.40       32.32      4.65 o 
  10   2   9       25.90       27.40      5.96 o 
  11   2   9       12.70       16.75      3.64 o 
 -12   3   9        5.09        1.26      2.75 o 
 -11   3   9        5.78        4.69      2.84 o 
 -10   3   9        3.12        5.23      2.80 o 
  -9   3   9       12.52        9.42      2.84 o 
  -8   3   9       14.52       12.59      2.97 o 
  -7   3   9       17.00       11.30      2.71 o 
  -6   3   9       26.37       18.36      2.97 o 
  -5   3   9       23.34       15.43      4.08 o 
  -4   3   9       51.63       43.64      3.86 o 
  -3   3   9      151.16      160.43      7.78 o 
  -2   3   9      322.94      304.79      6.22 o 
  -1   3   9       86.14       88.99      3.24 o 
   0   3   9      694.63      683.58     10.56 o 
   1   3   9      131.48      131.73      4.89 o 
   2   3   9      103.85       97.68      3.38 o 
   3   3   9       64.91       61.27      2.99 o 
   4   3   9       15.90       15.26      2.01 o 
   5   3   9      175.17      160.76      5.04 o 
   6   3   9      155.00      166.94      6.43 o 
   7   3   9       15.84       17.16      3.15 o 
   8   3   9       15.83       10.08      2.71 o 
   9   3   9        7.61        4.42      2.89 o 
  10   3   9       31.12       33.07      4.33 o 
  11   3   9        6.62        6.10      2.93 o 
 -11   4   9        8.93       11.24      3.23 o 
 -10   4   9       21.73       24.47      6.47 o 
  -9   4   9        8.38        2.04      2.39 o 
  -8   4   9       45.15       44.34      4.44 o 
  -7   4   9        7.63        9.60      2.70 o 
  -6   4   9        1.92        0.00      1.87 o 
  -5   4   9        8.07       12.23      2.66 o 
  -4   4   9       38.03       34.02      4.90 o 
  -3   4   9       43.20       47.60      3.89 o 
  -2   4   9      187.37      192.16      5.67 o 
  -1   4   9      164.35      180.26      5.67 o 
   0   4   9       85.86       75.94      8.66 o 
   1   4   9       18.93       22.85      5.90 o 
   2   4   9      318.54      318.19      8.05 o 
   3   4   9       73.54       81.24      5.89 o 
   4   4   9      199.54      205.33      4.56 o 
   5   4   9       71.49       78.32      7.57 o 
   6   4   9      158.48      148.05      9.73 o 
   7   4   9       37.68       27.85      3.50 o 
   8   4   9       39.22       30.04      3.68 o 
   9   4   9       61.28       59.66      5.09 o 
  10   4   9        9.57        8.16      4.14 o 
 -11   5   9       45.65       53.10      5.19 o 
 -10   5   9       66.91       76.06      5.81 o 
  -9   5   9        7.04        6.88      2.70 o 
  -8   5   9        1.82        1.98      2.57 o 
  -7   5   9       23.27       20.54      3.58 o 
  -6   5   9        8.23        8.54      3.52 o 
  -5   5   9       73.07       64.78      6.65 o 
  -4   5   9      123.18      116.28      4.51 o 
  -3   5   9       12.92       16.83      3.58 o 
  -2   5   9       68.79       73.04      6.59 o 
  -1   5   9      242.30      238.51      6.91 o 
   0   5   9      591.12      585.25     17.89 o 
   1   5   9      316.41      307.37      8.98 o 
   2   5   9       12.68       15.12      3.77 o 
   3   5   9      794.22      767.43     15.12 o 
   4   5   9       64.03       52.72      3.30 o 
   5   5   9        5.05        3.79      1.77 o 
   6   5   9       22.78       27.11      3.28 o 
   7   5   9       52.08       49.50      5.84 o 
   8   5   9        5.72        4.96      2.49 o 
   9   5   9        4.77        0.39      2.95 o 
  10   5   9        0.26        0.00      2.44 o 
 -11   6   9       17.70       22.21      5.08 o 
 -10   6   9       13.40       17.83      3.51 o 
  -9   6   9       47.44       48.13      4.90 o 
  -8   6   9       13.32       16.93      3.20 o 
  -7   6   9       33.47       35.66      5.65 o 
  -6   6   9       13.54        8.29      3.64 o 
  -5   6   9        2.39        4.39      3.01 o 
  -4   6   9      171.28      181.77      5.91 o 
  -3   6   9       14.88       16.83      2.47 o 
  -2   6   9      268.71      257.87      7.36 o 
  -1   6   9      127.10      125.20      5.07 o 
   0   6   9       62.33       57.70      4.00 o 
   1   6   9      224.01      221.15      6.49 o 
   2   6   9      134.65      143.68     10.99 o 
   3   6   9      117.45      116.83      4.07 o 
   4   6   9       13.91       13.32      2.09 o 
   5   6   9       16.98       17.02      2.29 o 
   6   6   9       37.58       36.15      3.64 o 
   7   6   9       15.13       17.15      3.06 o 
   8   6   9       60.88       61.55     10.86 o 
   9   6   9       21.86       29.05      3.95 o 
  10   6   9        7.46        3.72      2.86 o 
 -10   7   9       38.89       37.92      4.53 o 
  -9   7   9        2.84        4.89      2.65 o 
  -8   7   9        2.06        2.01      3.14 o 
  -7   7   9       24.91       27.12      5.02 o 
  -6   7   9        9.32       16.95      4.27 o 
  -5   7   9       29.69       36.88      3.47 o 
  -4   7   9       16.71       22.73      2.87 o 
  -3   7   9       94.97       92.00      4.43 o 
  -2   7   9      140.36      139.21      5.40 o 
  -1   7   9       11.85       14.64      2.44 o 
   0   7   9       45.26       41.25      3.66 o 
   1   7   9       13.05       15.04      2.01 o 
   2   7   9       25.12       23.96      2.91 o 
   3   7   9        1.58        0.33      1.48 o 
   4   7   9       32.14       29.35      2.71 o 
   5   7   9        0.89        2.17      1.98 o 
   6   7   9        4.55        5.62      2.35 o 
   7   7   9        2.57        7.06      2.65 o 
   8   7   9        4.14        2.42      2.43 o 
   9   7   9        7.77        4.06      2.62 o 
 -10   8   9        0.15        0.00      2.44 o 
  -9   8   9       23.75       23.60      5.15 o 
  -8   8   9        1.15        2.13      3.52 o 
  -7   8   9        3.18        1.13      3.39 o 
  -6   8   9        0.61        0.00      2.76 o 
  -5   8   9       51.24       58.12      6.21 o 
  -4   8   9        4.53        6.58      2.11 o 
  -3   8   9       76.25       74.59      4.28 o 
  -2   8   9       52.81       55.24      3.95 o 
  -1   8   9       97.56       96.70      4.68 o 
   0   8   9        6.81        3.89      2.89 o 
   1   8   9        0.76        0.38      1.41 o 
   2   8   9        6.21        5.14      1.63 o 
   3   8   9       19.58       15.31      2.06 o 
   4   8   9       59.49       58.82      3.49 o 
   5   8   9        3.69        4.56      2.20 o 
   6   8   9        3.40        1.01      2.20 o 
   7   8   9       30.36       26.12      3.59 o 
   8   8   9        3.64        2.76      2.61 o 
   9   8   9        7.18        2.03      3.77 o 
  -9   9   9        7.70       12.05      4.52 o 
  -8   9   9        9.03       12.68      4.39 o 
  -7   9   9        4.76        3.64      3.77 o 
  -6   9   9       15.74       14.89      3.02 o 
  -5   9   9       35.16       35.17      5.15 o 
  -4   9   9       22.65       28.21      3.31 o 
  -3   9   9        5.85        3.36      2.00 o 
  -2   9   9       13.62       15.74      3.01 o 
  -1   9   9       12.47       16.18      3.33 o 
   0   9   9       32.14       34.19      3.46 o 
   1   9   9        4.74        6.93      2.30 o 
   2   9   9       74.67       69.40      5.47 o 
   3   9   9        0.59        1.76      1.61 o 
   4   9   9       25.69       23.64      2.54 o 
   5   9   9       27.30       33.20      3.59 o 
   6   9   9        4.30        4.18      2.44 o 
   7   9   9        5.26        5.04      2.65 o 
   8   9   9       11.03       15.05      6.72 o 
  -8  10   9        5.95        0.38      3.52 o 
  -7  10   9        2.16        1.00      3.01 o 
  -6  10   9       66.94       73.78      5.23 o 
  -5  10   9       65.58       81.84      5.10 o 
  -4  10   9       31.25       35.20      5.27 o 
  -3  10   9       11.93       13.48      2.71 o 
  -2  10   9        8.49        9.90      2.50 o 
  -1  10   9        4.80        6.18      2.26 o 
   0  10   9       26.16       27.75      3.27 o 
   1  10   9        0.84        0.00      2.76 o 
   2  10   9       44.06       47.67      3.36 o 
   3  10   9       23.83       25.90      2.84 o 
   4  10   9        3.31        1.40      2.25 o 
   5  10   9       14.65        8.16      4.14 o 
   6  10   9       37.06       29.00      5.65 o 
   7  10   9       15.66       25.99      5.65 o 
   8  10   9        6.50        8.66      4.77 o 
  -8  11   9        1.87        1.88      3.39 o 
  -7  11   9       19.56       20.34      4.90 o 
  -6  11   9       24.14       28.79      6.59 o 
  -5  11   9      166.40      196.04     20.59 o 
  -4  11   9       10.18        9.54      4.08 o 
  -3  11   9       29.39       36.27      3.88 o 
  -2  11   9       16.42       13.93      3.77 o 
  -1  11   9        8.69       14.82      2.80 o 
   0  11   9        9.23       12.27      2.70 o 
   1  11   9        8.39       15.18      2.79 o 
   2  11   9        3.84        0.61      2.17 o 
   3  11   9        1.03        0.00      1.81 o 
   4  11   9       27.56       28.65      3.90 o 
   5  11   9        3.48        2.39      3.89 o 
   6  11   9        7.07        6.65      4.39 o 
   7  11   9        3.77        5.78      4.27 o 
  -6  12   9        6.35        6.23      2.86 o 
  -5  12   9       11.87       14.39      3.18 o 
  -4  12   9        1.21        2.75      2.35 o 
  -3  12   9        7.21        5.77      4.83 o 
  -2  12   9       21.25       25.03      3.50 o 
  -1  12   9       43.39       55.36      4.57 o 
   0  12   9        3.15        2.49      2.26 o 
   1  12   9        2.83        2.06      2.20 o 
   2  12   9       69.25       70.14      5.19 o 
   3  12   9        0.04        0.00      2.44 o 
   4  12   9        6.79        3.91      2.84 o 
   5  12   9        5.32       11.39      4.96 o 
  -5  13   9        9.81       11.30      4.52 o 
  -4  13   9       11.21        9.54      4.02 o 
  -3  13   9        6.13        0.25      3.26 o 
  -2  13   9        7.95        8.66      4.02 o 
  -1  13   9       25.58       16.70      4.39 o 
   0  13   9       26.52       26.74      5.15 o 
   1  13   9        0.80        2.13      3.26 o 
   2  13   9        0.16        0.00      3.26 o 
   3  13   9       11.09       14.69      4.77 o 
   4  13   9        2.67        4.69      3.00 o 
  -2  14   9       30.29       25.86      5.27 o 
  -1  14   9       27.90       26.49      5.40 o 
   0  14   9        9.05       13.06      4.27 o 
   1  14   9       43.78       48.84      6.78 o 
  -2 -13  10        5.08        6.06      3.11 o 
  -1 -13  10       22.50       25.19      4.07 o 
   0 -13  10       16.86       16.30      3.58 o 
   1 -13  10       10.56       12.85      3.41 o 
  -5 -12  10        6.31        7.90      5.21 o 
  -4 -12  10       31.98       33.81      4.56 o 
  -3 -12  10        4.97        4.08      2.84 o 
  -2 -12  10        1.91        5.51      5.84 o 
  -1 -12  10       16.98       19.51      3.72 o 
   0 -12  10       12.68       16.64      3.43 o 
   1 -12  10        4.79        2.65      2.66 o 
   2 -12  10        5.30        2.77      3.20 o 
   3 -12  10        9.05       15.00      3.20 o 
   4 -12  10        9.52       13.69      4.14 o 
  -6 -11  10       36.52       40.29      4.93 o 
  -5 -11  10       32.92       26.95      4.06 o 
  -4 -11  10        2.15        1.95      2.66 o 
  -3 -11  10        0.63        2.32      2.75 o 
  -2 -11  10      153.97      165.48      7.59 o 
  -1 -11  10       15.15       15.52      3.37 o 
   0 -11  10       33.88       31.71      4.04 o 
   1 -11  10       13.95       13.69      3.13 o 
   2 -11  10        0.59        4.08      2.49 o 
   3 -11  10       22.52       22.25      3.49 o 
   4 -11  10       30.34       27.24      4.90 o 
   5 -11  10       24.23       35.71      4.31 o 
  -7 -10  10        6.54        5.90      3.00 o 
  -6 -10  10       21.30       22.20      4.65 o 
  -5 -10  10       20.32       23.07      3.90 o 
  -4 -10  10        4.04        5.98      2.80 o 
  -3 -10  10       17.36       18.85      3.64 o 
  -2 -10  10        6.57        9.46      2.97 o 
  -1 -10  10        4.20        5.53      2.70 o 
   0 -10  10       40.78       43.72      4.35 o 
   1 -10  10        8.81       11.81      4.65 o 
   2 -10  10        2.31        1.55      4.21 o 
   3 -10  10        0.11        0.00      2.04 o 
   4 -10  10        0.34        0.18      1.80 o 
   5 -10  10        5.01        3.48      2.62 o 
   6 -10  10       27.56       36.84      4.40 o 
  -8  -9  10        6.55        9.40      3.18 o 
  -7  -9  10        4.08        3.34      2.73 o 
  -6  -9  10       13.39       14.80      3.41 o 
  -5  -9  10        0.86        0.00      2.21 o 
  -4  -9  10       18.44       18.56      3.42 o 
  -3  -9  10       20.44       27.43      3.77 o 
  -2  -9  10       38.28       45.37      4.39 o 
  -1  -9  10        4.21        0.63      2.95 o 
   0  -9  10       18.23       19.53      3.25 o 
   1  -9  10        3.44        0.00      2.04 o 
   2  -9  10       12.93       20.11      5.96 o 
   3  -9  10       30.06       35.81      3.52 o 
   4  -9  10       12.04       12.81      2.30 o 
   5  -9  10        3.51        5.77      2.62 o 
   6  -9  10       13.64       13.54      3.23 o 
   7  -9  10       11.70       16.07      4.33 o 
  -9  -8  10        8.41        4.52      4.39 o 
  -8  -8  10        8.02        5.05      3.09 o 
  -7  -8  10        2.91        0.50      2.53 o 
  -6  -8  10       12.75       12.80      3.23 o 
  -5  -8  10       34.85       49.86      4.73 o 
  -4  -8  10       52.35       57.16      3.75 o 
  -3  -8  10       26.53       24.06      4.27 o 
  -2  -8  10       71.03       81.82      4.00 o 
  -1  -8  10       15.35       16.12      3.39 o 
   0  -8  10       23.84       25.91      5.01 o 
   1  -8  10       14.24       17.02      2.35 o 
   2  -8  10       27.34       23.03      3.10 o 
   3  -8  10       39.96       40.83      3.57 o 
   4  -8  10       78.52       76.09      6.87 o 
   5  -8  10       14.88       14.64      3.07 o 
   6  -8  10        0.52        2.34      2.56 o 
   7  -8  10       25.79       29.87      4.07 o 
   8  -8  10        3.96        6.37      2.93 o 
  -9  -7  10       17.51       20.83      4.21 o 
  -8  -7  10        5.78        5.03      2.57 o 
  -7  -7  10        8.81        5.94      3.44 o 
  -6  -7  10       17.49       16.77      2.61 o 
  -5  -7  10       37.84       40.88      4.19 o 
  -4  -7  10       38.56       46.71      4.56 o 
  -3  -7  10       13.28        9.96      2.13 o 
  -2  -7  10       42.85       46.29      3.93 o 
  -1  -7  10       46.36       52.56      3.50 o 
   0  -7  10       73.64       74.91      3.77 o 
   1  -7  10       63.84       70.81      3.67 o 
   2  -7  10        1.18        1.15      1.35 o 
   3  -7  10       60.99       64.00      3.71 o 
   4  -7  10       52.78       62.46      3.56 o 
   5  -7  10        5.66        0.00      3.26 o 
   6  -7  10       22.30       19.83      3.40 o 
   7  -7  10       15.35       16.12      8.16 o 
   8  -7  10       20.52       24.26      4.90 o 
 -10  -6  10       37.66       39.21      4.52 o 
  -9  -6  10       13.14       14.68      3.28 o 
  -8  -6  10       19.43       26.57      4.14 o 
  -7  -6  10       15.86       15.64      3.04 o 
  -6  -6  10       28.10       24.92      2.84 o 
  -5  -6  10       28.95       35.62      3.12 o 
  -4  -6  10       33.21       33.76      4.50 o 
  -3  -6  10        1.83        1.44      1.71 o 
  -2  -6  10       56.34       54.48      3.53 o 
  -1  -6  10       20.13       20.12      2.44 o 
   0  -6  10       34.55       33.43      3.74 o 
   1  -6  10      209.52      211.54      4.85 o 
   2  -6  10       53.69       52.15      2.85 o 
   3  -6  10        0.42        2.37      1.66 o 
   4  -6  10      182.43      198.15      6.27 o 
   5  -6  10      197.52      196.49     10.92 o 
   6  -6  10        0.67        0.00      2.17 o 
   7  -6  10       14.46       16.01      3.29 o 
   8  -6  10        4.20        3.18      2.56 o 
   9  -6  10       11.07       17.89      3.65 o 
 -10  -5  10       59.23       71.07      5.54 o 
  -9  -5  10        2.87        2.88      3.33 o 
  -8  -5  10       12.96       18.87      3.31 o 
  -7  -5  10      132.31      137.93      6.11 o 
  -6  -5  10        6.92        4.70      2.43 o 
  -5  -5  10       31.83       40.69     11.86 o 
  -4  -5  10       53.72       54.77      4.35 o 
  -3  -5  10      105.21      111.61      4.35 o 
  -2  -5  10       84.79       79.30      3.70 o 
  -1  -5  10      110.04      107.80      4.13 o 
   0  -5  10       40.49       34.04      5.24 o 
   1  -5  10       14.97       16.25      1.83 o 
   2  -5  10       27.10       31.12      2.66 o 
   3  -5  10       68.25       72.30      3.45 o 
   4  -5  10       64.84       70.68      4.19 o 
   5  -5  10       33.44       30.63      5.40 o 
   6  -5  10        3.67        3.47      3.95 o 
   7  -5  10       34.49       44.04      6.84 o 
   8  -5  10        5.73        5.95      2.73 o 
   9  -5  10        1.99        0.00      2.56 o 
 -11  -4  10       11.36       13.62      3.36 o 
 -10  -4  10        2.18        5.25      2.77 o 
  -9  -4  10       74.79       74.35      9.54 o 
  -8  -4  10        0.09        0.68      2.23 o 
  -7  -4  10       19.85       23.05      3.46 o 
  -6  -4  10       27.47       35.28      6.28 o 
  -5  -4  10       16.31       16.35      3.14 o 
  -4  -4  10      126.61      127.62      5.66 o 
  -3  -4  10       43.88       41.87      3.81 o 
  -2  -4  10       20.99       19.35      3.58 o 
  -1  -4  10      113.81      117.58      7.16 o 
   0  -4  10       54.78       47.31      2.95 o 
   1  -4  10      101.53       97.33      5.04 o 
   2  -4  10       57.74       54.73      4.20 o 
   3  -4  10       18.54       16.82      3.02 o 
   4  -4  10       12.62        7.96      2.45 o 
   5  -4  10      259.37      268.43     12.18 o 
   6  -4  10        4.46        5.81      2.53 o 
   7  -4  10       34.55       36.91      4.26 o 
   8  -4  10        2.73        3.31      2.48 o 
   9  -4  10        4.17        4.62      2.77 o 
  10  -4  10        8.74        8.68      3.22 o 
 -11  -3  10       36.06       38.17      4.44 o 
 -10  -3  10       33.99       33.47      4.17 o 
  -9  -3  10        1.29        0.09      2.29 o 
  -8  -3  10       30.92       33.79      3.97 o 
  -7  -3  10        8.90        9.48      2.62 o 
  -6  -3  10       17.53       13.21      2.89 o 
  -5  -3  10       15.51       10.99      2.82 o 
  -4  -3  10        1.64        7.08      2.29 o 
  -3  -3  10        3.05        0.86      2.04 o 
  -2  -3  10      239.08      225.26      9.86 o 
  -1  -3  10      116.57      110.65      5.15 o 
   0  -3  10      134.00      141.89      4.27 o 
   1  -3  10      237.87      236.67     10.86 o 
   2  -3  10       81.44       83.35      4.37 o 
   3  -3  10        3.85        1.24      1.55 o 
   4  -3  10      197.10      189.10      5.19 o 
   5  -3  10       10.57       12.81      3.77 o 
   6  -3  10       25.20       27.48      3.64 o 
   7  -3  10        1.29        0.44      2.31 o 
   8  -3  10        9.46       10.17      2.95 o 
   9  -3  10        2.02        1.13      5.84 o 
  10  -3  10        6.00        6.19      3.09 o 
 -11  -2  10        7.06        2.40      2.82 o 
 -10  -2  10        6.41        6.17      2.84 o 
  -9  -2  10       71.81       80.70      5.67 o 
  -8  -2  10       36.63       34.94      8.10 o 
  -7  -2  10       22.98       23.85      3.36 o 
  -6  -2  10      102.87       89.81      5.02 o 
  -5  -2  10       17.29       15.80      2.93 o 
  -4  -2  10       82.99       66.25      4.66 o 
  -3  -2  10       55.80       55.35      4.35 o 
  -2  -2  10      145.13      143.55      8.60 o 
  -1  -2  10      109.92      109.56      4.97 o 
   0  -2  10       96.66       92.66      4.20 o 
   1  -2  10      210.60      215.13      5.33 o 
   2  -2  10       65.72       69.14      3.25 o 
   3  -2  10       46.91       49.53      3.05 o 
   4  -2  10       11.36        8.66      1.87 o 
   5  -2  10       48.64       50.97      6.03 o 
   6  -2  10       63.34       65.69      5.10 o 
   7  -2  10        4.93        4.52      3.58 o 
   8  -2  10       42.16       55.45      7.41 o 
   9  -2  10       24.56       21.75      3.72 o 
  10  -2  10        0.58        0.00      2.38 o 
 -11  -1  10       26.17       30.41      4.31 o 
 -10  -1  10       41.38       40.11      4.44 o 
  -9  -1  10       40.41       41.67      4.77 o 
  -8  -1  10        3.26        5.14      2.53 o 
  -7  -1  10       57.84       50.77     11.05 o 
  -6  -1  10       20.86       23.40      3.36 o 
  -5  -1  10       63.52       52.21      4.31 o 
  -4  -1  10       36.79       36.21      3.95 o 
  -3  -1  10      331.17      305.57     13.50 o 
  -2  -1  10       54.09       57.87      4.35 o 
  -1  -1  10      528.59      492.71     11.61 o 
   0  -1  10      219.94      210.37      5.10 o 
   1  -1  10       81.94       80.58      3.29 o 
   2  -1  10        5.40        6.04      1.68 o 
   3  -1  10       11.46       12.64      1.92 o 
   4  -1  10       48.96       49.00      3.03 o 
   5  -1  10      125.38      122.79      7.66 o 
   6  -1  10       21.00       18.64      3.10 o 
   7  -1  10       27.20       26.23      3.68 o 
   8  -1  10        7.55        7.38      2.82 o 
   9  -1  10        9.64       10.83      4.21 o 
  10  -1  10       22.15       21.23      3.72 o 
 -11   0  10        8.09        3.86      4.21 o 
 -10   0  10       53.47       65.12      5.37 o 
  -9   0  10       79.89       68.54      5.45 o 
  -8   0  10        0.07        0.25      2.22 o 
  -7   0  10        2.34        1.40      2.20 o 
  -6   0  10       85.08       85.34      5.25 o 
  -5   0  10        0.07        2.54      2.08 o 
  -4   0  10        0.73        1.24      3.01 o 
  -3   0  10       48.75       36.96      3.64 o 
  -2   0  10       13.66       13.92      2.76 o 
  -1   0  10      860.83      852.84     16.75 o 
   0   0  10      318.80      298.27      6.16 o 
   1   0  10      482.77      492.00     17.14 o 
   2   0  10       80.15       85.10      3.40 o 
   3   0  10       21.40       18.78      4.01 o 
   4   0  10       38.34       39.32      2.77 o 
   5   0  10       27.50       28.37      4.77 o 
   6   0  10      269.65      259.83      8.48 o 
   7   0  10        2.29        1.24      2.16 o 
   8   0  10        2.86        3.77      2.57 o 
   9   0  10       17.01        9.09      3.01 o 
  10   0  10        5.43        2.27      2.95 o 
 -11   1  10       26.12       29.95      4.35 o 
 -10   1  10       41.48       39.01      4.48 o 
  -9   1  10       40.42       44.69     11.49 o 
  -8   1  10        3.27        1.91      2.32 o 
  -7   1  10       57.78       54.02      4.66 o 
  -6   1  10       20.92       23.53      3.37 o 
  -5   1  10       63.47       47.85      4.22 o 
  -4   1  10       36.76       29.50      3.42 o 
  -3   1  10      331.20      314.93      8.91 o 
  -2   1  10       54.36       54.88      4.26 o 
  -1   1  10      528.03      530.21     18.46 o 
   0   1  10      220.04      213.17      6.99 o 
   1   1  10       81.96       81.94      3.26 o 
   2   1  10        5.31        6.06      1.80 o 
   3   1  10       11.47       12.85      1.94 o 
   4   1  10       48.83       46.18      2.98 o 
   5   1  10      125.48      115.25      4.54 o 
   6   1  10       21.01       22.24      3.33 o 
   7   1  10       27.11       26.70      4.83 o 
   8   1  10        7.55        8.54      2.73 o 
   9   1  10        9.60       12.67      3.58 o 
  10   1  10       22.11       21.35      3.81 o 
 -11   2  10        7.05       11.80      3.31 o 
 -10   2  10        6.41        3.59      3.52 o 
  -9   2  10       71.76       73.40      5.68 o 
  -8   2  10       36.63       35.53      5.71 o 
  -7   2  10       22.95       22.68      3.42 o 
  -6   2  10      102.95      101.98      5.46 o 
  -5   2  10       17.31       13.32      2.79 o 
  -4   2  10       82.87       68.68      4.84 o 
  -3   2  10       55.92       51.83      4.22 o 
  -2   2  10      145.07      139.89      5.89 o 
  -1   2  10      110.11      107.16     10.23 o 
   0   2  10       96.82       90.02      4.70 o 
   1   2  10      210.60      217.13      6.61 o 
   2   2  10       65.80       63.50      3.16 o 
   3   2  10       46.85       44.84      2.91 o 
   4   2  10       11.35       11.27      1.90 o 
   5   2  10       48.74       48.78      4.57 o 
   6   2  10       63.38       67.32      6.09 o 
   7   2  10        4.92        7.58      2.65 o 
   8   2  10       42.17       41.32      4.39 o 
   9   2  10       24.58       17.38      3.95 o 
  10   2  10        0.58        0.00      3.20 o 
 -11   3  10       36.07       37.60      7.91 o 
 -10   3  10       34.01       26.18      3.95 o 
  -9   3  10        1.29        4.62      4.33 o 
  -8   3  10       30.85       38.58      4.26 o 
  -7   3  10        9.02       11.55      2.93 o 
  -6   3  10       17.50       21.59      3.24 o 
  -5   3  10       15.54       10.96      2.84 o 
  -4   3  10        1.62        4.41      2.39 o 
  -3   3  10        3.04        3.08      2.13 o 
  -2   3  10      239.12      233.01      7.58 o 
  -1   3  10      116.84      122.63      3.84 o 
   0   3  10      133.91      126.08      8.98 o 
   1   3  10      237.93      234.08      7.32 o 
   2   3  10       81.48       81.10      3.47 o 
   3   3  10        3.79        2.06      1.51 o 
   4   3  10      197.41      183.21      5.05 o 
   5   3  10       10.59        7.24      3.84 o 
   6   3  10       25.17       22.00      3.23 o 
   7   3  10        1.28        3.35      2.35 o 
   8   3  10        9.43       10.57      3.01 o 
   9   3  10        2.02        0.00      2.31 o 
  10   3  10        6.01        1.16      2.41 o 
 -11   4  10       11.37       13.51      3.59 o 
 -10   4  10        2.16        1.66      2.70 o 
  -9   4  10       74.65       78.88      5.86 o 
  -8   4  10        0.09        0.00      2.30 o 
  -7   4  10       19.91       19.65      3.45 o 
  -6   4  10       27.46       27.67      3.64 o 
  -5   4  10       16.40       15.50      2.88 o 
  -4   4  10      126.76      122.61      5.80 o 
  -3   4  10       43.79       39.79      3.94 o 
  -2   4  10       21.00       18.54      2.93 o 
  -1   4  10      114.02      108.98      4.26 o 
   0   4  10       54.74       48.80      9.23 o 
   1   4  10      101.71       97.44      4.87 o 
   2   4  10       57.93       54.98      3.64 o 
   3   4  10       18.60       18.82      2.21 o 
   4   4  10       12.56        9.90      1.70 o 
   5   4  10      259.08      236.14      6.42 o 
   6   4  10        4.45        0.55      2.02 o 
   7   4  10       34.55       43.77      4.26 o 
   8   4  10        2.73        0.00      2.16 o 
   9   4  10        4.14        5.89      2.73 o 
  10   4  10        8.73        4.70      2.88 o 
 -10   5  10       59.24       68.77      5.72 o 
  -9   5  10        2.84        2.20      2.77 o 
  -8   5  10       12.95       10.88      4.27 o 
  -7   5  10      132.22      127.49      7.34 o 
  -6   5  10        6.91        7.01      2.66 o 
  -5   5  10       31.90       31.13      3.81 o 
  -4   5  10       53.78       51.73      6.40 o 
  -3   5  10      105.24      119.15      8.04 o 
  -2   5  10       84.89       73.11      3.99 o 
  -1   5  10      110.06      105.55     12.99 o 
   0   5  10       40.68       37.15      3.38 o 
   1   5  10       14.86       14.94      4.14 o 
   2   5  10       27.09       28.62      8.85 o 
   3   5  10       68.12       68.96      3.42 o 
   4   5  10       64.85       56.83      2.99 o 
   5   5  10       33.54       29.11      2.91 o 
   6   5  10        3.69        1.45      2.89 o 
   7   5  10       34.50       42.49      4.21 o 
   8   5  10        5.71        5.78      3.58 o 
   9   5  10        1.99        0.16      2.32 o 
 -10   6  10       37.67       54.19      5.32 o 
  -9   6  10       13.15       13.13      3.46 o 
  -8   6  10       19.41       25.71      3.90 o 
  -7   6  10       15.89       14.54      3.23 o 
  -6   6  10       28.11       21.34      4.90 o 
  -5   6  10       28.91       22.10      4.77 o 
  -4   6  10       33.22       28.88      5.02 o 
  -3   6  10        1.81        2.13      3.01 o 
  -2   6  10       56.40       56.00      3.74 o 
  -1   6  10       20.15       21.09      2.74 o 
   0   6  10       34.52       43.47      3.68 o 
   1   6  10      209.20      205.78     10.80 o 
   2   6  10       53.49       51.42      4.46 o 
   3   6  10        0.41        0.00      1.60 o 
   4   6  10      182.42      188.27      5.73 o 
   5   6  10      197.54      189.09      5.71 o 
   6   6  10        0.68        0.00      2.13 o 
   7   6  10       14.46       18.25      3.22 o 
   8   6  10        4.21        4.27      2.57 o 
   9   6  10       11.11       12.57      4.46 o 
  -9   7  10       17.59       23.99      3.97 o 
  -8   7  10        5.80        7.88      3.07 o 
  -7   7  10        8.79        5.90      3.64 o 
  -6   7  10       17.52       15.32      4.39 o 
  -5   7  10       37.70       31.26      5.40 o 
  -4   7  10       38.47       41.81      5.90 o 
  -3   7  10       13.27        9.82      3.33 o 
  -2   7  10       42.89       42.97      3.83 o 
  -1   7  10       46.47       47.86      3.92 o 
   0   7  10       73.62       76.47      9.42 o 
   1   7  10       63.95       62.03      4.58 o 
   2   7  10        1.17        1.88      3.39 o 
   3   7  10       61.01       59.52      3.57 o 
   4   7  10       52.74       49.66      3.43 o 
   5   7  10        5.61        7.43      2.12 o 
   6   7  10       22.23       21.23      7.03 o 
   7   7  10       15.42       17.28      3.25 o 
   8   7  10       20.54       23.66      3.50 o 
  -9   8  10        8.44       12.23      3.32 o 
  -8   8  10        7.99       20.09      4.90 o 
  -7   8  10        2.91        6.78      4.02 o 
  -6   8  10       12.77       16.07      4.39 o 
  -5   8  10       34.82       55.24      6.91 o 
  -4   8  10       52.41       49.47      6.53 o 
  -3   8  10       26.53       31.02      3.34 o 
  -2   8  10       70.97       75.78      4.49 o 
  -1   8  10       15.31       16.20      2.70 o 
   0   8  10       23.85       26.46      3.22 o 
   1   8  10       14.35       12.53      2.68 o 
   2   8  10       27.37       29.19      3.29 o 
   3   8  10       40.08       41.12      3.12 o 
   4   8  10       78.54       80.38      5.14 o 
   5   8  10       14.84       16.98      2.95 o 
   6   8  10        0.52        0.59      2.39 o 
   7   8  10       25.79       25.09      5.84 o 
   8   8  10        3.98        1.99      2.56 o 
  -8   9  10        6.53       12.56      4.52 o 
  -7   9  10        4.07        3.64      3.77 o 
  -6   9  10       13.38       15.82      4.52 o 
  -5   9  10        0.85        0.00      3.14 o 
  -4   9  10       18.40       21.11      3.13 o 
  -3   9  10       20.50       22.96      4.14 o 
  -2   9  10       38.32       41.47      3.95 o 
  -1   9  10        4.23        5.03      3.45 o 
   0   9  10       18.27       22.84      3.11 o 
   1   9  10        3.43        0.00      1.84 o 
   2   9  10       12.92       15.13      4.83 o 
   3   9  10       30.06       32.77      5.52 o 
   4   9  10       12.01        8.13      2.75 o 
   5   9  10        3.52        4.15      2.32 o 
   6   9  10       13.61       16.10      6.03 o 
   7   9  10       11.70        8.58      3.02 o 
  -7  10  10        6.56       13.18      4.65 o 
  -6  10  10       21.40       18.96      4.90 o 
  -5  10  10       20.39       24.73      5.40 o 
  -4  10  10        4.02        5.85      2.47 o 
  -3  10  10       17.37       21.31      3.39 o 
  -2  10  10        6.61       10.16      2.82 o 
  -1  10  10        4.18        7.27      2.47 o 
   0  10  10       40.79       37.35      3.85 o 
   1  10  10        8.86       10.40      3.39 o 
   2  10  10        2.32        0.00      2.17 o 
   3  10  10        0.11        2.06      2.35 o 
   4  10  10        0.33        1.23      2.43 o 
   5  10  10        5.03        2.39      3.77 o 
   6  10  10       27.46       38.42      6.53 o 
  -6  11  10       36.54       46.33      6.78 o 
  -5  11  10       32.98       35.78      6.03 o 
  -4  11  10        2.18        4.32      5.52 o 
  -3  11  10        0.63        1.87      2.34 o 
  -2  11  10      153.86      189.33      9.73 o 
  -1  11  10       15.05       22.99      5.08 o 
   0  11  10       33.91       39.36      7.41 o 
   1  11  10       13.90       16.50      3.15 o 
   2  11  10        0.59        0.00      2.13 o 
   3  11  10       22.53       33.08      4.03 o 
   4  11  10       30.37       43.69      4.59 o 
   5  11  10       24.25       22.85      5.40 o 
  -5  12  10        6.31       14.94      4.90 o 
  -4  12  10       31.97       39.58      4.26 o 
  -3  12  10        4.97        6.96      2.66 o 
  -2  12  10        1.92        3.78      2.52 o 
  -1  12  10       16.98       20.94      4.14 o 
   0  12  10       12.65       20.74      3.45 o 
   1  12  10        4.80        6.81      2.53 o 
   2  12  10        5.30        6.70      2.75 o 
   3  12  10        9.06       11.17      4.52 o 
   4  12  10        9.47        3.39      4.02 o 
  -2  13  10        5.08        6.28      3.77 o 
  -1  13  10       22.43       23.35      4.90 o 
   0  13  10       16.80       16.20      4.39 o 
   1  13  10       10.53       10.30      4.27 o 
  -2 -12  11        7.83        7.11      3.16 o 
  -1 -12  11        1.65        3.74      2.84 o 
   0 -12  11       20.32       28.87      4.35 o 
   1 -12  11       12.06       10.67      7.97 o 
  -4 -11  11        0.95        1.51      5.34 o 
  -3 -11  11       28.75       29.85      4.31 o 
  -2 -11  11       16.00       14.52      5.90 o 
  -1 -11  11       12.46       22.25      3.79 o 
   0 -11  11       21.14       23.43      4.14 o 
   1 -11  11       11.20       14.17      3.33 o 
   2 -11  11        9.81       10.76      3.05 o 
   3 -11  11        7.23       11.09      3.39 o 
  -6 -10  11        0.81        0.00      2.51 o 
  -5 -10  11        4.39        5.30      3.15 o 
  -4 -10  11       21.52       25.99      4.13 o 
  -3 -10  11        8.27       10.16      3.19 o 
  -2 -10  11        0.25        0.00      2.52 o 
  -1 -10  11       13.81       16.66      5.71 o 
   0 -10  11      162.07      205.04      8.08 o 
   1 -10  11        5.67        6.59      2.66 o 
   2 -10  11        5.77        3.08      2.53 o 
   3 -10  11       21.68       36.85      4.27 o 
   5 -10  11       13.49       21.57      3.81 o 
  -7  -9  11        9.25       10.93      3.31 o 
  -6  -9  11        3.46        0.13      2.65 o 
  -5  -9  11        2.24        2.95      2.66 o 
  -4  -9  11       44.60       48.42      6.97 o 
  -3  -9  11        7.53       10.59      3.33 o 
  -2  -9  11        1.56        0.65      2.95 o 
  -1  -9  11      155.49      178.18      7.72 o 
   0  -9  11       37.58       39.04      4.27 o 
   1  -9  11        4.38        2.80      2.35 o 
   2  -9  11        9.01       11.14      2.84 o 
   3  -9  11       28.99       33.03      3.81 o 
   4  -9  11       45.02       54.36      7.28 o 
   5  -9  11       46.06       49.88      5.52 o 
   6  -9  11        9.66       12.00      3.43 o 
  -8  -8  11        3.11        1.13      3.89 o 
  -7  -8  11        2.36        5.52      4.14 o 
  -6  -8  11       35.22       36.27      4.56 o 
  -5  -8  11       25.64       30.06      4.21 o 
  -4  -8  11        3.73        0.13      2.40 o 
  -3  -8  11        4.48        2.51      4.08 o 
  -2  -8  11        1.93        0.00      1.79 o 
  -1  -8  11        3.98        2.85      2.39 o 
   0  -8  11       42.28       40.85      3.32 o 
   1  -8  11       20.89       30.93      5.84 o 
   2  -8  11        3.07        3.40      4.65 o 
   3  -8  11       11.64       14.65      2.98 o 
   4  -8  11       32.59       37.67      6.03 o 
   5  -8  11       23.05       41.18      6.40 o 
   6  -8  11        3.35        2.82      4.46 o 
   7  -8  11       10.96       19.24      3.75 o 
  -8  -7  11       50.14       51.35      7.16 o 
  -7  -7  11       10.85        6.65      2.77 o 
  -6  -7  11       66.87       76.62      9.10 o 
  -5  -7  11       13.19       16.54      2.65 o 
  -4  -7  11       15.89       14.32      2.54 o 
  -3  -7  11       41.31       48.46      5.44 o 
  -2  -7  11       59.65       64.36      3.97 o 
  -1  -7  11       66.41       68.85      4.05 o 
   0  -7  11        9.64       12.26      2.22 o 
   1  -7  11        7.20        9.78      2.76 o 
   2  -7  11        4.56        3.30      1.60 o 
   3  -7  11       23.94       27.32      2.81 o 
   4  -7  11       23.96       27.87      5.40 o 
   5  -7  11        7.99        9.42      4.27 o 
   6  -7  11       53.63       53.93      6.47 o 
   7  -7  11        4.73        5.99      6.72 o 
  -9  -6  11      216.37      257.74     10.55 o 
  -8  -6  11        0.26        0.00      2.41 o 
  -7  -6  11        9.11        5.71      3.70 o 
  -6  -6  11       36.39       44.77      4.47 o 
  -5  -6  11       35.04       43.67      4.31 o 
  -4  -6  11        1.03        0.00      2.17 o 
  -3  -6  11       29.33       32.20      3.08 o 
  -2  -6  11       53.14       54.86      3.71 o 
  -1  -6  11       34.68       32.13      3.01 o 
   0  -6  11       36.47       37.88      4.30 o 
   1  -6  11      171.25      180.82      5.46 o 
   2  -6  11       86.63       88.39      3.97 o 
   3  -6  11       27.41       26.88      5.52 o 
   4  -6  11        6.36        2.89      3.39 o 
   5  -6  11       94.78      102.95      8.29 o 
   6  -6  11        9.76        6.60      2.80 o 
   7  -6  11       10.30        7.80      3.05 o 
   8  -6  11       11.96       20.50      5.46 o 
  -9  -5  11        8.26       10.79      3.17 o 
  -8  -5  11       80.72       86.19      5.90 o 
  -7  -5  11       26.98       25.63      6.91 o 
  -6  -5  11       52.46       53.07      4.66 o 
  -5  -5  11       88.06       94.71      5.27 o 
  -4  -5  11        6.82        6.25      2.62 o 
  -3  -5  11       27.75       32.00      3.68 o 
  -2  -5  11       17.73       20.68      6.15 o 
  -1  -5  11      167.09      194.90      8.54 o 
   0  -5  11       76.32       72.37      5.02 o 
   1  -5  11       14.74       11.92      2.12 o 
   2  -5  11      190.43      191.02      5.50 o 
   3  -5  11       39.22       38.85      3.01 o 
   4  -5  11       26.12       22.60      4.77 o 
   5  -5  11       19.90       23.60      5.15 o 
   6  -5  11       32.51       24.49      4.46 o 
   7  -5  11       55.97       55.08      5.19 o 
   8  -5  11        1.08        2.50      2.79 o 
 -10  -4  11       31.24       26.83      4.08 o 
  -9  -4  11       88.74      107.00      6.33 o 
  -8  -4  11       18.73       23.55      3.68 o 
  -7  -4  11       11.63       14.96      3.23 o 
  -6  -4  11       13.83       19.69      3.83 o 
  -5  -4  11       35.74       45.39      4.31 o 
  -4  -4  11       47.84       50.55      6.21 o 
  -3  -4  11       15.51       12.78      2.84 o 
  -2  -4  11       13.97       15.51      3.00 o 
  -1  -4  11       83.06       79.19      5.21 o 
   0  -4  11      133.13      141.10      5.85 o 
   1  -4  11       62.45       54.89      4.85 o 
   2  -4  11       92.46      107.50      4.10 o 
   3  -4  11       29.22       29.98      2.73 o 
   4  -4  11       92.78      103.58      7.53 o 
   5  -4  11      157.47      178.03     10.04 o 
   6  -4  11        7.29        5.94      2.79 o 
   7  -4  11       23.94       27.47      4.04 o 
   8  -4  11       24.46       27.99      4.13 o 
   9  -4  11        4.49        3.54      2.77 o 
 -10  -3  11       42.50       55.89      5.34 o 
  -9  -3  11        4.13        4.71      2.79 o 
  -8  -3  11       22.63       30.82      3.90 o 
  -7  -3  11       14.80       17.26      4.39 o 
  -6  -3  11        0.43        0.00      2.11 o 
  -5  -3  11       16.31       12.63      3.00 o 
  -4  -3  11       13.74       13.79      2.75 o 
  -3  -3  11       79.53       85.32      5.28 o 
  -2  -3  11       10.86       12.12      2.71 o 
  -1  -3  11       36.65       40.10      3.94 o 
   0  -3  11       24.24       30.82      3.40 o 
   1  -3  11      161.35      165.33      4.93 o 
   2  -3  11       26.65       29.21      2.69 o 
   3  -3  11       28.76       29.27      2.66 o 
   4  -3  11       29.37       33.57      4.46 o 
   5  -3  11       12.84       12.05      4.14 o 
   6  -3  11       52.44       45.79      4.66 o 
   7  -3  11       18.49       17.41      3.46 o 
   8  -3  11        1.21        1.92      4.02 o 
   9  -3  11        3.18        0.91      2.57 o 
 -10  -2  11        4.66        4.57      4.33 o 
  -9  -2  11       23.47       24.75      3.73 o 
  -8  -2  11        2.35        0.00      2.20 o 
  -7  -2  11       30.48       27.54      3.73 o 
  -6  -2  11        6.58        6.32      2.95 o 
  -5  -2  11        4.66        3.83      2.45 o 
  -4  -2  11       13.32       10.41      2.95 o 
  -3  -2  11       38.07       35.50      5.52 o 
  -2  -2  11        8.50        7.03      2.49 o 
  -1  -2  11       51.83       48.82      4.20 o 
   0  -2  11      126.71      120.75      5.50 o 
   1  -2  11        0.13        0.00      1.47 o 
   2  -2  11       31.23       33.95      3.77 o 
   3  -2  11       10.79       13.09      2.04 o 
   4  -2  11        6.11        4.52      2.31 o 
   5  -2  11       13.16        8.04      3.77 o 
   6  -2  11       47.72       36.96      4.12 o 
   7  -2  11        9.09        7.04      2.70 o 
   8  -2  11        4.57        2.14      2.71 o 
   9  -2  11        3.56        3.83      2.88 o 
 -10  -1  11        3.27        2.86      2.89 o 
  -9  -1  11       59.50       52.77      5.06 o 
  -8  -1  11       18.41       12.96      3.20 o 
  -7  -1  11       28.21       23.94      3.70 o 
  -6  -1  11       11.34       13.10      2.93 o 
  -5  -1  11       71.01       59.38      4.75 o 
  -4  -1  11       35.11       29.08      5.90 o 
  -3  -1  11       22.03       20.53      3.24 o 
  -2  -1  11       29.16       22.84      3.23 o 
  -1  -1  11        8.23        9.71      2.53 o 
   0  -1  11      412.04      398.76     11.93 o 
   1  -1  11      244.69      249.96      8.10 o 
   2  -1  11       14.68       16.88      2.22 o 
   3  -1  11       30.60       29.33      2.63 o 
   4  -1  11        0.93        1.76      2.13 o 
   5  -1  11       64.82       73.32      7.16 o 
   6  -1  11       90.65       86.16      7.03 o 
   7  -1  11        4.75        1.36      2.39 o 
   8  -1  11       52.68       55.48     11.30 o 
   9  -1  11       16.33       15.99      3.68 o 
 -10   0  11       64.73       75.25      5.94 o 
  -9   0  11        5.53        5.34      2.79 o 
  -8   0  11      114.79       96.28      5.68 o 
  -7   0  11       41.34       50.60      6.65 o 
  -6   0  11       13.60       12.49      2.86 o 
  -5   0  11        4.14        1.07      2.29 o 
  -4   0  11       37.22       31.92      9.35 o 
  -3   0  11       40.63       32.55      3.77 o 
  -2   0  11       21.07       22.29      3.23 o 
  -1   0  11      121.26       99.66      5.04 o 
   0   0  11       90.74       80.24      4.73 o 
   1   0  11       21.25       19.55      3.02 o 
   2   0  11       12.42        9.66      1.96 o 
   3   0  11       12.42       14.00      2.15 o 
   4   0  11       50.25       53.13      4.39 o 
   5   0  11      201.04      179.04      9.54 o 
   6   0  11        3.62        5.65      2.57 o 
   7   0  11        0.18        0.00      3.20 o 
   8   0  11        8.74        5.83      2.88 o 
   9   0  11        1.49        0.00      2.52 o 
 -10   1  11        3.24        4.47      2.91 o 
  -9   1  11       59.45       67.74      5.68 o 
  -8   1  11       18.42       19.74      3.66 o 
  -7   1  11       28.14       22.55      3.83 o 
  -6   1  11       11.42       11.99      2.93 o 
  -5   1  11       71.17       75.45     12.62 o 
  -4   1  11       35.03       29.89      3.68 o 
  -3   1  11       22.07       22.79      3.33 o 
  -2   1  11       29.17       19.76      3.10 o 
  -1   1  11        8.21        6.26      2.48 o 
   0   1  11      412.54      406.31     10.55 o 
   1   1  11      244.20      229.40      7.85 o 
   2   1  11       14.67       14.44      2.31 o 
   3   1  11       30.84       25.40      2.62 o 
   4   1  11        0.93        0.85      2.07 o 
   5   1  11       64.98       57.53      3.89 o 
   6   1  11       90.45       94.86      6.03 o 
   7   1  11        4.77        4.47      2.53 o 
   8   1  11       52.73       59.14      5.19 o 
   9   1  11       16.32       14.09      3.37 o 
 -10   2  11        4.64        2.57      2.84 o 
  -9   2  11       23.50       28.79      4.21 o 
  -8   2  11        2.33        0.00      2.29 o 
  -7   2  11       30.36       28.43      3.91 o 
  -6   2  11        6.50        6.84      2.66 o 
  -5   2  11        4.63        8.26      2.62 o 
  -4   2  11       13.31       15.08      2.97 o 
  -3   2  11       38.08       41.47      4.25 o 
  -2   2  11        8.49        6.59      3.64 o 
  -1   2  11       51.82       50.11      4.21 o 
   0   2  11      126.73      132.42      6.78 o 
   1   2  11        0.12        0.00      2.00 o 
   2   2  11       31.21       35.94      4.90 o 
   3   2  11       10.78        8.35      1.93 o 
   4   2  11        6.15        0.00      1.96 o 
   5   2  11       13.22       12.14      2.36 o 
   6   2  11       47.71       50.80      4.57 o 
   7   2  11        9.07       10.00      3.26 o 
   8   2  11        4.60        4.64      2.80 o 
   9   2  11        3.54        2.96      3.64 o 
 -10   3  11       42.39       51.47      8.79 o 
  -9   3  11        4.13        3.60      2.89 o 
  -8   3  11       22.71       25.31      4.83 o 
  -7   3  11       14.75       12.62      3.06 o 
  -6   3  11        0.43        0.00      2.82 o 
  -5   3  11       16.35       13.72      5.21 o 
  -4   3  11       13.73       13.03      2.88 o 
  -3   3  11       79.47       79.96      8.85 o 
  -2   3  11       10.82       14.52      2.88 o 
  -1   3  11       36.48       37.98      3.86 o 
   0   3  11       24.35       27.89      3.46 o 
   1   3  11      161.59      152.63     10.86 o 
   2   3  11       26.59       29.52      6.72 o 
   3   3  11       28.70       28.16      4.89 o 
   4   3  11       29.45       26.32      5.84 o 
   5   3  11       12.80       13.22      2.41 o 
   6   3  11       52.46       52.46      5.21 o 
   7   3  11       18.58       16.46      3.70 o 
   8   3  11        1.21        0.29      2.82 o 
   9   3  11        3.19        1.10      2.53 o 
 -10   4  11       31.27       31.74      4.39 o 
  -9   4  11       88.73      101.49      6.92 o 
  -8   4  11       18.74       14.50      3.52 o 
  -7   4  11       11.63       12.41      3.11 o 
  -6   4  11       13.89       12.55      3.06 o 
  -5   4  11       35.74       40.57      4.39 o 
  -4   4  11       47.96       55.95      4.84 o 
  -3   4  11       15.55       13.12      2.93 o 
  -2   4  11       14.04       18.05      3.58 o 
  -1   4  11       83.01       81.98      6.09 o 
   0   4  11      133.02      135.67      4.47 o 
   1   4  11       62.41       57.35      6.91 o 
   2   4  11       92.42      101.85      5.25 o 
   3   4  11       29.20       28.10      2.62 o 
   4   4  11       92.89       91.69      4.22 o 
   5   4  11      157.45      152.31      5.31 o 
   6   4  11        7.26        5.95      2.62 o 
   7   4  11       23.96       26.31      3.73 o 
   8   4  11       24.40       14.53      3.28 o 
   9   4  11        4.49        2.62      2.68 o 
  -9   5  11        8.20       10.56      3.70 o 
  -8   5  11       80.84       83.03     11.68 o 
  -7   5  11       26.95       24.95      3.86 o 
  -6   5  11       52.44       49.26      4.70 o 
  -5   5  11       87.98       91.84      6.17 o 
  -4   5  11        6.88        7.44      2.70 o 
  -3   5  11       27.66       25.15      6.15 o 
  -2   5  11       17.83       25.66      9.98 o 
  -1   5  11      167.25      178.54      8.60 o 
   0   5  11       76.39       78.95      3.82 o 
   1   5  11       14.80       13.21      2.88 o 
   2   5  11      190.51      184.21      9.35 o 
   3   5  11       39.22       40.59      3.89 o 
   4   5  11       26.22       31.58      3.59 o 
   5   5  11       19.88       24.83      3.03 o 
   6   5  11       32.49       28.69      4.02 o 
   7   5  11       55.91       50.44      4.70 o 
   8   5  11        1.08        0.25      2.56 o 
  -9   6  11      216.37      246.63      9.54 o 
  -8   6  11        0.25        4.57      2.91 o 
  -7   6  11        9.16       10.78      3.33 o 
  -6   6  11       36.25       42.30      4.61 o 
  -5   6  11       35.00       40.58      4.41 o 
  -4   6  11        1.03        0.00      2.13 o 
  -3   6  11       29.52       26.87      5.15 o 
  -2   6  11       53.09       49.72      6.53 o 
  -1   6  11       34.60       36.21      3.47 o 
   0   6  11       36.53       34.83      3.95 o 
   1   6  11      171.35      187.09      6.84 o 
   2   6  11       86.65       87.06      5.28 o 
   3   6  11       27.45       26.11      2.73 o 
   4   6  11        6.34        3.03      1.88 o 
   5   6  11       94.79       95.91      4.41 o 
   6   6  11        9.80        9.10      2.80 o 
   7   6  11       10.27        7.70      4.83 o 
   8   6  11       11.93       16.01      3.46 o 
  -8   7  11       50.01       43.40      4.88 o 
  -7   7  11       10.81       13.68      3.50 o 
  -6   7  11       66.90       80.42      6.17 o 
  -5   7  11       13.27       19.21      5.02 o 
  -4   7  11       15.86       14.56      4.52 o 
  -3   7  11       41.33       46.45      6.53 o 
  -2   7  11       59.57       57.25      7.16 o 
  -1   7  11       66.37       72.19      4.44 o 
   0   7  11        9.68       13.09      2.65 o 
   1   7  11        7.18       13.79      2.79 o 
   2   7  11        4.57        5.02      3.52 o 
   3   7  11       23.87       23.93      3.34 o 
   4   7  11       23.78       13.70      2.97 o 
   5   7  11        8.01       10.30      2.78 o 
   6   7  11       53.57       49.99      4.57 o 
   7   7  11        4.73        5.13      2.76 o 
  -8   8  11        3.12        2.20      2.65 o 
  -7   8  11        2.34        2.89      3.77 o 
  -6   8  11       35.22       22.22      5.27 o 
  -5   8  11       25.68       19.84      5.02 o 
  -4   8  11        3.73        6.15      4.02 o 
  -3   8  11        4.50        0.88      3.39 o 
  -2   8  11        1.95        0.00      2.89 o 
  -1   8  11        3.96        1.67      2.70 o 
   0   8  11       42.20       45.52      4.16 o 
   1   8  11       20.87       22.14      9.73 o 
   2   8  11        3.07        2.50      1.68 o 
   3   8  11       11.63       13.95      2.89 o 
   4   8  11       32.55       38.63      6.72 o 
   5   8  11       23.01       32.64      5.15 o 
   6   8  11        3.36        4.39      2.70 o 
   7   8  11       10.92       11.37      3.01 o 
  -7   9  11        9.26        6.28      4.14 o 
  -6   9  11        3.48        0.00      3.52 o 
  -5   9  11        2.27        0.00      3.39 o 
  -4   9  11       44.68       43.32      6.40 o 
  -3   9  11        7.51        9.92      4.27 o 
  -2   9  11        1.55        1.29      2.20 o 
  -1   9  11      155.49      181.90     16.26 o 
   0   9  11       37.64       33.91      3.83 o 
   1   9  11        4.37        2.60      2.25 o 
   2   9  11        8.99        7.52      2.70 o 
   3   9  11       28.95       33.03      4.08 o 
   4   9  11       45.05       48.71      6.91 o 
   6   9  11        9.66       17.95      5.02 o 
  -6  10  11        0.81        0.00      3.26 o 
  -5  10  11        4.38        4.02      3.89 o 
  -4  10  11       21.47       24.48      5.40 o 
  -3  10  11        8.25        4.77      3.89 o 
  -2  10  11        0.24        0.31      2.20 o 
  -1  10  11       13.74       11.98      6.34 o 
   0  10  11      161.94      195.12     19.21 o 
   1  10  11        5.65       10.26      2.93 o 
   2  10  11        5.78        8.68      2.73 o 
   3  10  11       21.67       31.28      4.04 o 
   4  10  11        6.55        7.91      4.96 o 
  -4  11  11        0.95        0.88      3.77 o 
  -3  11  11       28.71       29.25      5.78 o 
  -2  11  11       15.99       21.34      3.38 o 
  -1  11  11       12.50       21.91      3.41 o 
   0  11  11       21.15       24.55      4.71 o 
   1  11  11       11.14       19.61      3.37 o 
   2  11  11        9.77        8.51      5.02 o 
   3  11  11        7.23        5.71      4.02 o 
  -2  12  11        7.85       10.52      7.09 o 
  -1  12  11        1.66        0.00      2.57 o 
   0  12  11       20.35       34.72      4.13 o 
   1  12  11       12.09       18.13      3.46 o 
  -3 -10  12       16.37       20.48      3.81 o 
  -2 -10  12       17.52       11.88      3.37 o 
  -1 -10  12        1.22        0.00      2.53 o 
   0 -10  12        2.53        4.57      2.82 o 
   1 -10  12        7.82        7.41      3.07 o 
   2 -10  12       35.74       46.09      6.72 o 
  -5  -9  12       10.22        4.57      3.27 o 
  -4  -9  12       26.22       24.06      4.08 o 
  -3  -9  12        4.57        5.19      2.97 o 
  -2  -9  12        7.36       16.16      3.64 o 
  -1  -9  12        5.01        5.09      3.70 o 
   0  -9  12       34.83       46.10      4.70 o 
   1  -9  12       14.09       12.35      3.27 o 
   2  -9  12        8.20        9.93      5.40 o 
   3  -9  12        1.33        6.53      3.89 o 
   4  -9  12        9.37        9.04      4.52 o 
  -6  -8  12        5.17        7.66      4.39 o 
  -5  -8  12       13.04       14.06      5.15 o 
  -4  -8  12       21.63       22.37      3.98 o 
  -3  -8  12       25.46       22.28      3.91 o 
  -2  -8  12       17.33       17.21      4.21 o 
  -1  -8  12       21.93       21.74      4.39 o 
   0  -8  12        0.90        3.10      2.04 o 
   1  -8  12       36.20       41.41      3.41 o 
   2  -8  12        0.22        1.23      2.38 o 
   3  -8  12       43.83       41.78      4.38 o 
   4  -8  12       45.99       58.51      7.41 o 
   5  -8  12       23.09       25.11      4.58 o 
  -7  -7  12        4.65        4.14      4.39 o 
  -6  -7  12       15.30       17.24      3.41 o 
  -5  -7  12       20.52       25.00      3.85 o 
  -4  -7  12       58.02       72.62      7.34 o 
  -3  -7  12       12.96       15.82      3.33 o 
  -2  -7  12       22.86       18.86      3.33 o 
  -1  -7  12       21.08       19.29      3.32 o 
   0  -7  12       19.13       22.09      3.37 o 
   1  -7  12       23.11       25.43      5.46 o 
   2  -7  12        3.07        0.61      2.30 o 
   3  -7  12       38.50       38.63      3.97 o 
   4  -7  12       26.87       25.86      5.52 o 
   5  -7  12       15.86       14.19      5.15 o 
   6  -7  12      113.45      137.25      7.14 o 
  -8  -6  12       32.49       30.28      7.78 o 
  -7  -6  12       10.85        9.83      5.65 o 
  -6  -6  12       34.50       40.26      9.04 o 
  -5  -6  12       73.21       78.66      5.81 o 
  -4  -6  12       77.90       75.12     11.17 o 
  -3  -6  12      120.81      150.15      6.65 o 
  -2  -6  12       12.80       15.75      3.83 o 
  -1  -6  12       56.78       57.40      5.15 o 
   0  -6  12       12.01       14.55      3.05 o 
   1  -6  12       30.01       31.41      3.73 o 
   2  -6  12       15.30       15.68      2.46 o 
   3  -6  12       54.49       64.17      4.79 o 
   4  -6  12       24.96       17.58      5.02 o 
   5  -6  12       14.43       20.59      5.27 o 
   6  -6  12       19.50       33.13      5.40 o 
  -8  -5  12        9.80       15.70      3.41 o 
  -7  -5  12       24.07       28.01      3.99 o 
  -6  -5  12       37.61       37.63      4.30 o 
  -5  -5  12       69.98       77.23      9.60 o 
  -4  -5  12       36.36       44.00      4.44 o 
  -3  -5  12       40.54       41.56      4.22 o 
  -2  -5  12       14.78       15.12      3.01 o 
  -1  -5  12        0.15        0.69      2.13 o 
   0  -5  12       12.57        8.28      2.75 o 
   1  -5  12       57.54       65.04      4.92 o 
   2  -5  12       67.49       79.48      4.14 o 
   3  -5  12       37.24       45.23      3.37 o 
   4  -5  12        7.10        8.16      4.02 o 
   5  -5  12       60.95       78.72      8.29 o 
   6  -5  12       33.47       31.56      7.72 o 
   7  -5  12        4.52        7.01      3.23 o 
  -8  -4  12       57.37       69.31      5.68 o 
  -7  -4  12        4.74        0.46      2.52 o 
  -6  -4  12       67.18       76.29      5.62 o 
  -5  -4  12        8.53        8.49      3.39 o 
  -4  -4  12        3.05        2.29      2.62 o 
  -3  -4  12       24.85       27.38      3.81 o 
  -2  -4  12       16.75       16.03      3.18 o 
  -1  -4  12       15.89       20.40      5.71 o 
   0  -4  12       28.49       26.11      3.59 o 
   1  -4  12      177.47      197.09      9.35 o 
   2  -4  12       11.07       16.57      2.41 o 
   3  -4  12        0.25        0.00      1.69 o 
   4  -4  12       11.25       14.94      4.14 o 
   5  -4  12       13.78       12.43      4.52 o 
   6  -4  12        1.44        3.18      2.80 o 
   7  -4  12       13.40       12.10      3.33 o 
  -9  -3  12       64.38       70.49      5.89 o 
  -8  -3  12       26.98       24.86      3.95 o 
  -7  -3  12       47.86       42.82      6.53 o 
  -6  -3  12       12.48       14.14      3.24 o 
  -5  -3  12        8.95       11.19      2.93 o 
  -4  -3  12        3.07        0.00      2.17 o 
  -3  -3  12       21.60       18.13      3.19 o 
  -2  -3  12       13.56       11.87      4.46 o 
  -1  -3  12       42.46       37.07      5.46 o 
   0  -3  12        1.75        3.62      2.95 o 
   1  -3  12       15.24       12.76      3.01 o 
   2  -3  12       18.75       23.41      2.59 o 
   3  -3  12       21.73       24.09      2.66 o 
   4  -3  12       10.93        9.07      2.71 o 
   5  -3  12       17.05       26.99      5.15 o 
   6  -3  12      128.81      145.87      7.04 o 
   7  -3  12       17.82       18.21      3.68 o 
   8  -3  12        7.71       10.23      3.19 o 
  -9  -2  12        6.04        0.00      2.70 o 
  -8  -2  12       36.99       38.69      7.16 o 
  -7  -2  12        5.88        6.80      2.82 o 
  -6  -2  12        3.87        0.00      2.29 o 
  -5  -2  12       11.80       14.29      3.09 o 
  -4  -2  12        8.59        8.88      2.84 o 
  -3  -2  12        2.31        2.66      2.43 o 
  -2  -2  12       58.58       47.77      4.44 o 
  -1  -2  12       31.42       32.77      3.82 o 
   0  -2  12        8.09       11.85      2.91 o 
   1  -2  12       94.96      110.60      5.96 o 
   2  -2  12       60.99       61.74      5.96 o 
   3  -2  12       40.16       43.15      5.23 o 
   4  -2  12        6.16        8.68      2.71 o 
   5  -2  12       14.44       22.35      4.90 o 
   6  -2  12       45.14       41.75      4.57 o 
   7  -2  12       59.87       61.64      5.55 o 
   8  -2  12       12.91       19.08      3.73 o 
  -9  -1  12      102.49      128.63     24.92 o 
  -8  -1  12       43.57       50.79      5.14 o 
  -7  -1  12       35.11       35.77      4.48 o 
  -6  -1  12        3.52        4.95      2.66 o 
  -5  -1  12        1.56        2.44      2.51 o 
  -4  -1  12       24.35       22.76      3.42 o 
  -3  -1  12        8.28       11.37      3.89 o 
  -2  -1  12       95.33       92.78      5.28 o 
  -1  -1  12        5.17       10.87      2.88 o 
   0  -1  12        7.60       13.54      2.91 o 
   1  -1  12       25.09       25.29      3.52 o 
   2  -1  12       14.85       18.49      3.11 o 
   3  -1  12       51.96       58.81      5.81 o 
   4  -1  12       44.97       47.86      6.91 o 
   5  -1  12        4.01        2.01      3.39 o 
   6  -1  12        3.07        3.25      2.56 o 
   7  -1  12        4.26        0.50      2.89 o 
   8  -1  12        3.31        4.32      4.33 o 
  -9   0  12       29.48       38.09      4.82 o 
  -8   0  12        1.48        2.71      2.82 o 
  -7   0  12       91.75       87.65     16.32 o 
  -6   0  12        9.17        9.64      4.90 o 
  -5   0  12        0.11        0.00      2.57 o 
  -4   0  12       86.94       69.53      7.34 o 
  -3   0  12       44.31       36.72      4.08 o 
  -2   0  12       19.02       17.59      3.11 o 
  -1   0  12        0.10        0.92      2.57 o 
   0   0  12       96.37       97.01      5.46 o 
   1   0  12       17.20       16.28      3.13 o 
   2   0  12       20.14       17.82      3.04 o 
   3   0  12      135.01      129.88      5.79 o 
   4   0  12       13.96       15.79      3.89 o 
   5   0  12        1.27        1.38      3.39 o 
   6   0  12        2.05        0.00      2.44 o 
   7   0  12        0.37        0.00      3.08 o 
   8   0  12       10.61        4.27      2.80 o 
  -9   1  12      102.31      126.49      6.97 o 
  -8   1  12       43.57       39.56      8.10 o 
  -7   1  12       35.14       39.90      4.65 o 
  -6   1  12        3.48        4.22      2.68 o 
  -5   1  12        1.55        0.00      3.14 o 
  -4   1  12       24.23       24.39      3.64 o 
  -3   1  12        8.34        7.41      3.39 o 
  -2   1  12       95.20       90.69      5.52 o 
  -1   1  12        5.19        1.98      2.44 o 
   0   1  12        7.57        5.64      2.44 o 
   1   1  12       25.15       25.28      4.33 o 
   2   1  12       14.87       15.86      3.45 o 
   3   1  12       52.02       60.98      8.16 o 
   4   1  12       44.83       51.80      4.61 o 
   5   1  12        4.00        3.10      2.26 o 
   6   1  12        3.07        8.90      4.96 o 
   7   1  12        4.23        4.55      3.64 o 
   8   1  12        3.31        1.47      2.66 o 
  -9   2  12        6.04        4.98      5.27 o 
  -8   2  12       36.91       39.91      4.61 o 
  -7   2  12        5.92        3.53      2.87 o 
  -6   2  12        3.86        5.29      5.15 o 
  -5   2  12       11.75       10.66      3.01 o 
  -4   2  12        8.58       11.68      2.97 o 
  -3   2  12        2.29        0.35      2.30 o 
  -2   2  12       58.45       62.69      4.99 o 
  -1   2  12       31.53       27.93      3.61 o 
   0   2  12        8.11        6.41      2.62 o 
   1   2  12       94.93       92.31      5.52 o 
   2   2  12       60.94       70.12      5.04 o 
   3   2  12       40.25       49.88      4.28 o 
   4   2  12        6.12        2.39      3.64 o 
   5   2  12       14.44       13.06      2.78 o 
   6   2  12       45.16       45.37      4.57 o 
   7   2  12       59.76       63.36      5.45 o 
   8   2  12       12.95       17.73      4.27 o 
  -9   3  12       64.39       76.43      6.34 o 
  -8   3  12       27.04       26.53      4.13 o 
  -7   3  12       47.80       42.70      5.40 o 
  -6   3  12       12.54       15.07      4.90 o 
  -5   3  12        8.95        3.08      2.57 o 
  -4   3  12        3.06        4.05      2.59 o 
  -3   3  12       21.66       22.80      3.55 o 
  -2   3  12       13.63       16.30      5.90 o 
  -1   3  12       42.48       40.52      5.40 o 
   0   3  12        1.75        0.00      1.98 o 
   1   3  12       15.22       14.33      4.46 o 
   2   3  12       18.79       16.32      3.89 o 
   3   3  12       21.73       24.51      4.90 o 
   4   3  12       11.00       15.44      4.77 o 
   5   3  12       17.04       18.44      2.74 o 
   6   3  12      128.71      138.79      6.56 o 
   7   3  12       17.88       28.49      4.46 o 
   8   3  12        7.72       11.60      3.16 o 
  -8   4  12       57.43       59.74      6.59 o 
  -7   4  12        4.69        2.46      5.59 o 
  -6   4  12       67.28       73.49      5.81 o 
  -5   4  12        8.46        9.78      3.10 o 
  -4   4  12        3.06        1.97      2.65 o 
  -3   4  12       24.88       32.40      4.03 o 
  -2   4  12       16.80       17.15      3.37 o 
  -1   4  12       15.88       17.71      3.28 o 
   0   4  12       28.55       26.41      3.59 o 
   1   4  12      177.50      179.08      9.60 o 
   2   4  12       11.06       24.36      5.15 o 
   3   4  12        0.24        1.40      5.15 o 
   4   4  12       11.22       14.35      3.10 o 
   5   4  12       13.83       19.47      3.45 o 
   6   4  12        1.46        0.79      2.35 o 
   7   4  12       13.37       12.37      3.15 o 
  -8   5  12        9.80       13.86      3.64 o 
  -7   5  12       24.10       34.16      4.43 o 
  -6   5  12       37.61       38.54      4.61 o 
  -5   5  12       70.04       70.29     13.37 o 
  -4   5  12       36.38       38.57      9.35 o 
  -3   5  12       40.61       40.30      4.35 o 
  -2   5  12       14.76        8.07      2.80 o 
  -1   5  12        0.15        2.29      2.89 o 
   0   5  12       12.53        9.89      2.98 o 
   1   5  12       57.57       52.63      6.03 o 
   2   5  12       67.45       75.67      5.30 o 
   3   5  12       37.19       36.31      3.95 o 
   4   5  12        7.08        4.33      2.50 o 
   5   5  12       61.04       67.39      5.48 o 
   6   5  12       33.51       26.12      5.02 o 
   7   5  12        4.51        2.66      2.71 o 
  -8   6  12       32.49       32.33      5.46 o 
  -7   6  12       10.90        9.52      6.47 o 
  -6   6  12       34.55       42.96      4.78 o 
  -5   6  12       73.21       91.18      6.52 o 
  -4   6  12       78.13       78.62      7.97 o 
  -3   6  12      120.69      142.12      7.01 o 
  -2   6  12       12.84       11.03      3.33 o 
  -1   6  12       56.72       49.99      4.84 o 
   0   6  12       11.98       11.92      6.03 o 
   1   6  12       30.20       25.54      3.72 o 
   2   6  12       15.26        8.80      4.58 o 
   3   6  12       54.41       54.52      4.86 o 
   4   6  12       24.92       18.93      3.45 o 
   5   6  12       14.38       24.21      3.71 o 
   6   6  12       19.53       24.48      5.02 o 
  -7   7  12        4.66        0.00      2.47 o 
  -6   7  12       15.35        7.78      3.11 o 
  -5   7  12       20.52       27.06      4.06 o 
  -4   7  12       57.87       63.34      5.50 o 
  -3   7  12       12.96        9.68      3.07 o 
  -2   7  12       22.83       15.07      4.90 o 
  -1   7  12       21.09       25.61      5.65 o 
   0   7  12       19.17       12.93      4.52 o 
   1   7  12       23.05       31.76      4.29 o 
   2   7  12        3.06        5.47      2.12 o 
   3   7  12       38.55       36.98      4.13 o 
   4   7  12       26.87       27.90      8.79 o 
   5   7  12       15.88       16.62      3.39 o 
   6   7  12      113.33      124.67      8.91 o 
  -6   8  12        5.18        9.31      3.33 o 
  -5   8  12       13.11       16.61      3.58 o 
  -4   8  12       21.51       26.99      5.78 o 
  -3   8  12       25.54       18.58      5.02 o 
  -2   8  12       17.28       13.94      4.77 o 
  -1   8  12       21.97       18.58      5.27 o 
   0   8  12        0.89        0.00      3.26 o 
   1   8  12       36.19       36.79      4.10 o 
   2   8  12        0.22        0.00      1.72 o 
   3   8  12       43.81       46.25      4.63 o 
   4   8  12       45.96       62.77     11.55 o 
   5   8  12       23.07       22.85      4.90 o 
  -5   9  12       10.19        7.78      4.39 o 
  -4   9  12       26.21       27.12      6.03 o 
  -3   9  12        4.60        6.78      4.39 o 
  -2   9  12        7.36       12.68      4.52 o 
  -1   9  12        5.01        3.77      4.02 o 
   0   9  12       34.76       50.35      7.03 o 
   1   9  12       14.13       16.98      3.25 o 
   2   9  12        8.19        6.78      2.79 o 
   3   9  12        1.34        3.78      2.68 o 
   4   9  12        9.39        4.90      4.14 o 
  -3  10  12       16.36       16.45      5.02 o 
  -2  10  12       17.60       13.18      4.77 o 
  -1  10  12        1.22        5.27      4.27 o 
   0  10  12        2.51        1.61      2.34 o 
   1  10  12        7.79        9.61      2.87 o 
   2  10  12       35.80       44.57      5.59 o 
  -1  -9  13        7.64        4.77      3.07 o 
  -4  -8  13        2.43        6.40      4.52 o 
  -3  -8  13       15.35       20.97      5.15 o 
  -2  -8  13        8.19       10.04      4.52 o 
  -1  -8  13       41.23       43.69      6.65 o 
   0  -8  13        5.02        0.00      3.39 o 
   1  -8  13        4.40        6.40      3.89 o 
   2  -8  13       15.54       14.19      4.65 o 
  -5  -7  13        3.57        0.00      3.89 o 
  -4  -7  13       17.55       23.95      5.59 o 
  -3  -7  13        3.82        4.07      2.71 o 
  -2  -7  13       16.02       17.72      3.42 o 
  -1  -7  13       35.27       42.86      4.52 o 
   0  -7  13        1.69        1.26      2.40 o 
   1  -7  13        3.71        0.00      2.76 o 
   2  -7  13       16.84       19.30      3.77 o 
   3  -7  13       10.86        3.26      3.77 o 
   4  -7  13        7.77       13.31      4.77 o 
  -6  -6  13        7.45        9.18      3.13 o 
  -5  -6  13        9.44        7.48      3.02 o 
  -4  -6  13       24.84       34.29      4.38 o 
  -3  -6  13       51.83       59.38      5.24 o 
  -2  -6  13       22.23       27.21      3.94 o 
  -1  -6  13        7.17        6.44      2.80 o 
   0  -6  13       98.55      112.12      5.99 o 
   1  -6  13        5.25        5.66      3.83 o 
   2  -6  13       11.13       13.99      3.14 o 
   4  -6  13       11.55       10.42      4.39 o 
  -6  -5  13        0.72        0.00      2.41 o
[truncated: 15,203 more chars]
